# Supplementary material for: Sperm quality parameters, fertilizing potential, metabolites, and DNA methylation in cold-stored and cryopreserved milt from Atlantic salmon (Salmo salar L.)
Source: Front Genet. 2023 Aug 24;14:1199681. doi: 10.3389/fgene.2023.1199681 (PMC10483119; doi:10.3389/fgene.2023.1199681)
Supplement: Supplementary file 1 [file Table2.XLSX]

## Sheet: Sheet1
Exp5
	ctrl1	ctrl2	ctrl3	ctrl4	test1	test2	test3	test4
ctrl1	1	0.977546	0.977567	0.975839	0.986432	0.975912	0.975801	0.9754
ctrl2	0.977546	1	0.979888	0.978438	0.977748	0.986158	0.978399	0.978126
ctrl3	0.977567	0.979888	1	0.980659	0.977843	0.977704	0.987192	0.980342
ctrl4	0.975839	0.978438	0.980659	1	0.975793	0.9768	0.978731	0.984796
test1	0.986432	0.977748	0.977843	0.975793	1	0.976018	0.976076	0.975152
test2	0.975912	0.986158	0.977704	0.9768	0.976018	1	0.976165	0.976406
test3	0.975801	0.978399	0.987192	0.978731	0.976076	0.976165	1	0.978563
test4	0.975407	0.978126	0.980342	0.984796	0.975152	0.976406	0.978563	1
Exp4
	ctrl1	ctrl2	ctrl3	ctrl4	test1	test2	test3	test4	test4
ctrl1	1	0.970967	0.970665	0.966077	0.983069	0.970554	0.970784	0.97	0.9700
ctrl2	0.970967	1	0.976345	0.971879	0.975119	0.985539	0.976452	0.9761	0.9761
ctrl3	0.970665	0.976345	1	0.975021	0.975122	0.97584	0.986929	0.9795	0.9795
ctrl4	0.966077	0.971879	0.975021	1	0.970102	0.97145	0.974942	0.9821	0.9821
test1	0.983069	0.975119	0.975122	0.970102	1	0.97473	0.975348	0.9744	0.9744
test2	0.970554	0.985539	0.97584	0.97145	0.97473	1	0.976041	0.9757	0.9757
test3	0.970784	0.976452	0.986929	0.974942	0.975348	0.976041	1	0.9795	0.9795
test4	0.970029	0.976154	0.979533	0.982135	0.974431	0.975799	0.979577	1	1.0000
Exp3
	ctrl1	ctrl2	ctrl3	ctrl4	test1	test2	test3	test4	test4
ctrl1	1	0.970918	0.971897	0.970958	0.985975	0.971786	0.972582	0.9713	0.9713894
ctrl2	0.970918	1	0.97329	0.972992	0.972057	0.983493	0.973761	0.9736	0.9736548
ctrl3	0.971897	0.97329	1	0.97707	0.973157	0.974271	0.985992	0.9776	0.9776184
ctrl4	0.970958	0.972992	0.97707	1	0.972242	0.973864	0.977602	0.9849	0.9849938
test1	0.985975	0.972057	0.973157	0.972242	1	0.972993	0.973961	0.9728	0.9728048
test2	0.971786	0.983493	0.974271	0.973864	0.972993	1	0.97467	0.9744	0.9744408
test3	0.972582	0.973761	0.985992	0.977602	0.973961	0.97467	1	0.9782	0.9782073
test4	0.971389	0.973655	0.977618	0.984994	0.972805	0.974441	0.978207	1	1.0000000
Exp2
	ctrl1	ctrl2	ctrl3	ctrl4	test1	test2	test3	test4	test4
ctrl1	1	0.977668	0.97766	0.977266	0.988199	0.974117	0.973762	0.9732	0.9732341
ctrl2	0.977668	1	0.97871	0.979258	0.976307	0.983696	0.974897	0.9749	0.9749242
ctrl3	0.97766	0.97871	1	0.981811	0.976416	0.97472	0.985136	0.9774	0.9774401
ctrl4	0.977266	0.979258	0.981811	1	0.975969	0.975376	0.977769	0.9843	0.9843512
test1	0.988199	0.976307	0.976416	0.975969	1	0.972938	0.972933	0.972	0.9720819
test2	0.974117	0.983696	0.97472	0.975376	0.972938	1	0.971107	0.9711	0.9711867
test3	0.973762	0.974897	0.985136	0.977769	0.972933	0.971107	1	0.9737	0.9737554
test4	0.973234	0.974924	0.97744	0.984351	0.972082	0.971187	0.973755	1	1.0000000
Exp1
	ctrl1	ctrl2	ctrl3	ctrl4	test1	test2	test3	test4	test4
ctrl1	1	0.973174	0.974263	0.973133	0.984655	0.974405	0.97447	0.9722	0.9722688
ctrl2	0.973174	1	0.974922	0.974772	0.972511	0.984586	0.975178	0.9737	0.9737460
ctrl3	0.974263	0.974922	1	0.978416	0.973526	0.976323	0.986167	0.9772	0.9772978
ctrl4	0.973133	0.974772	0.978416	1	0.972623	0.975793	0.978709	0.9836	0.9836227
test1	0.984655	0.972511	0.973526	0.972623	1	0.973898	0.973942	0.9719	0.9719034
test2	0.974405	0.984586	0.976323	0.975793	0.973898	1	0.976682	0.9751	0.9751177
test3	0.97447	0.975178	0.986167	0.978709	0.973942	0.976682	1	0.9777	0.9777989
test4	0.972269	0.973746	0.977298	0.983623	0.971903	0.975118	0.977799	1	1.0000000
