# Supplementary material for: Sperm quality parameters, fertilizing potential, metabolites, and DNA methylation in cold-stored and cryopreserved milt from Atlantic salmon (Salmo salar L.)
Source: Front Genet. 2023 Aug 24;14:1199681. doi: 10.3389/fgene.2023.1199681 (PMC10483119; doi:10.3389/fgene.2023.1199681)
Supplement: Supplementary file 2 [file Table3.XLSX]

## Sheet: Table header
Supplementary Table S6: full list of Go terms and associated KEGG pathways to genes whose their TSS site was annotated with differentially methylated Cs (both hypo and hyper) in different experiments (A to E).
For detail explanation of experiment conditions and test/ctrl samples please see table 1 in the main text.

## Sheet: Exp A - Hypo
Category	Term	Count	%	PValue	Genes	List Total	Pop Hits	Pop Total	Fold Enrichment	Bonferroni	Benjamini	FDR
GOTERM_BP_DIRECT	GO:0006486~protein glycosylation	4	5.88235	0.0120843	C0H8B0, A0A1S3M5M5, A0A1S3L8K5, A0A1S3NWE3	32	276	17770	8.04801	0.414299	0.519623	0.519623
UP_SEQ_FEATURE	TRANSMEM:Helical	26	38.2353	0.00819748	A0A1S3PMH9, A0A1S3RKF9, A0A1S3R507, B5XCA7, A0A1S3PGD5, A0A1S3LNL1, A0A1S3R821, A0A1S3SKG4, A0A1S3NCQ5, A0A1S3RH27, A0A1S3NWL9, A0A1S3PG67, A0A1S3L8K5, A0A1S3PJU0, A0A1S3RJY7, A0A1S3NWL6, A0A1S3RFX4, A0A1S3M5M5, A0A1S3KZA9, A0A1S3Q102, A0A1S3SZ94, B5DGN3, C0H8B0, A0A1S3SU37, A0A1S3NH32, A0A1S3RIT7, A0A1S3NPZ3, A0A1S3SKF7, A0A1S3P9H7, B5XDB0, A0A1S3SSH7	64	11034	43710	1.60932	0.515361	0.721378	0.721378
GOTERM_CC_DIRECT	GO:0000139~Golgi membrane	4	5.88235	0.0271851	A0A1S3M5M5, A0A1S3L8K5, A0A1S3NWE3, A0A1S3SSH7	49	342	25256	6.0284	0.524866	0.733998	0.733998
GOTERM_BP_DIRECT	GO:0015986~ATP synthesis coupled proton transport	2	2.94118	0.0360226	B5DGN3, B5X626	32	21	17770	52.8869	0.80096	0.774486	0.774486
INTERPRO	IPR005643:Jun-like transcription factor	2	2.94118	0.0234604	A0A1S3S4I7	64	16	42499	83.0059	0.974163	1	1
INTERPRO	IPR002112:Transcription factor Jun	2	2.94118	0.0292404	A0A1S3S4I7	64	20	42499	66.4047	0.989644	1	1
UP_KW_CELLULAR_COMPONENT	KW-0472~Membrane	30	44.1176	0.0631387	A0A1S3PMH9, A0A1S3RKF9, A0A1S3R507, B5XCA7, A0A1S3PGD5, A0A1S3LNL1, A0A1S3R821, A0A1S3LR53, A0A1S3SKG4, A0A1S3NCQ5, A0A1S3RH27, A0A1S3NWL9, A0A1S3PG67, A0A1S3L8K5, A0A1S3LRD4, A0A1S3PJU0, A0A1S3RJY7, A0A1S3NWL6, A0A1S3RFX4, A0A1S3M5M5, B5X626, A0A1S3KZA9, A0A1S3Q102, A0A1S3SZ94, B5DGN3, C0H8B0, A0A1S3RBL8, A0A1S3SU37, A0A1S3NH32, A0A1S3RIT7, A0A1S3NPZ3, A0A1S3SKF7, A0A1S3P9H7, A0A1S3NWE3, B5XDB0,…	38	12640	19356	1.20894	0.670026	1	1
KEGG_PATHWAY	sasa00564:Glycerophospholipid metabolism	3	4.41176	0.0644594	B5X6A1, A0A1S3PMH9, B5XCA7, B5XDB0	33	209	16107	7.00609	0.999802	1	1
KEGG_PATHWAY	sasa05415:Diabetic cardiomyopathy	4	5.88235	0.0646148	A0A1S3S553, B5DGN3, A0A1S3N3K5, B5X626, A0A1S3S4Y1, A0A1S3N3J9	33	467	16107	4.18065	0.999806	1	1
INTERPRO	IPR002659:Glycosyl transferase, family 31	2	2.94118	0.068768	A0A1S3L8K5, A0A1S3NWE3	64	48	42499	27.6686	0.999983	1	1
KEGG_PATHWAY	sasa04714:Thermogenesis	4	5.88235	0.0717359	A0A1S3LMV3, A0A1S3QAD4, B5DGN3, B5X626	33	488	16107	4.00075	0.999927	1	1
GOTERM_MF_DIRECT	GO:0015078~hydrogen ion transmembrane transporter activity	2	2.94118	0.0746154	B5DGN3, B5X626	45	48	27281	25.2602	0.991176	1	1
INTERPRO	IPR008917:Eukaryotic transcription factor, Skn-1-like, DNA-binding	2	2.94118	0.0756579	A0A1S3S4I7	64	53	42499	25.0584	0.999995	1	1
KEGG_PATHWAY	sasa04922:Glucagon signaling pathway	3	4.41176	0.094491	A0A1S3QAD4, A0A1S3N3K5, A0A1S3LVY1, A0A1S3N3J9	33	261	16107	5.61024	0.999997	1	1
KEGG_PATHWAY	sasa04361:Axon regeneration	3	4.41176	0.0981819	A0A1S3S553, A0A1S3RIT7, A0A1S3S4Y1, A0A1S3PBD9, A0A1S3RJY7	33	267	16107	5.48417	0.999998	1	1
UP_KW_MOLECULAR_FUNCTION	KW-0238~DNA-binding	5	7.35294	0.0986627	A0A1S3M7B5, A0A1S3S4I7, A0A1S3RTA9, A0A1S3T5J4, A0A1S3RRM1, A0A1S3RRS6, A0A1S3T5I8	23	1204	14791	2.67063	0.898253	1	1

## Sheet: Exp A - Hyper
Category	Term	Count	%	PValue	Genes	List Total	Pop Hits	Pop Total	Fold Enrichment	Bonferroni	Benjamini	FDR
UP_KW_DOMAIN	KW-0677~Repeat	15	21.1268	0.0128949	A0A1S3MLE3, A0A1S3NVN6, A0A1S3REW2, A0A1S3R8Q8, A0A1S3R900, A0A1S3NW54, A0A1S3MM79, A0A1S3M7X2, A0A1S3SR12, A0A1S3PMR7, A0A1S3SR14, A0A1S3T635, A0A1S3N7C9, A0A1S3PLP2, A0A1S3ML66, A0A1S3KJ85, A0A1S3KIX6, A0A1S3RG42, A0A1S3SSE4	48	4108	25670	1.95274	0.133043	0.141843	0.141843
UP_KW_DOMAIN	KW-0732~Signal	20	28.169	0.0399807	A0A1S3L028, A0A1S3R518, A0A1S3LWP0, B5X719, A0A1S3NFN8, A0A1S3MM79, A0A1S3LNX8, A0A1S3M7X2, A0A1S3SR12, A0A1S3SR01, C0H8Y1, A0A1S3LNV1, A0A1S3SR14, A0A1S3KZA2, A0A1S3LP95, A0A1S3ML66, B5X7F4, A0A1S3LWE4, A0A1S3KJ85, A0A1S3MDT8, B5X5X7, A0A1S3T1C4, A0A1S3NFZ3, A0A1S3RG42	48	7104	25670	1.50561	0.36162	0.219894	0.219894
UP_KW_MOLECULAR_FUNCTION	KW-0407~Ion channel	5	7.04225	0.0197859	A0A1S3S6W1, A0A1S3KIX6, A0A1S3MDT8, A0A1S3SR01, A0A1S3Q762	25	653	14791	4.53017	0.329469	0.395718	0.395718
GOTERM_MF_DIRECT	GO:0005509~calcium ion binding	7	9.85915	0.0141289	A0A1S3SR14, A0A1S3N7C9, A0A1S3LWE4, A0A1S3LWP0, A0A1S3MM79, A0A1S3M7X2, A0A1S3SSE4, A0A1S3SR12, A0A1S3REZ8	41	1371	27281	3.39732	0.494912	0.678186	0.678186
UP_KW_MOLECULAR_FUNCTION	KW-0675~Receptor	8	11.2676	0.0745855	A0A1S3RSC0, A0A1S3NS83, A0A1S3RUA8, A0A1S3NAR5, A0A1S3LGL2, A0A1S3RU89, A0A1S3RG42, A0A1S3LZR7, C0H8Y1, A0A1S3RVK8	25	2355	14791	2.00982	0.78781	0.745855	0.745855
UP_SEQ_FEATURE	TRANSMEM:Helical	27	38.0282	0.015028	A0A1S3R8Q8, B5X5J1, A0A1S3L028, A0A1S3LHF6, A0A1S3LWP0, A0A1S3R900, A0A1S3LGL2, A0A1S3M7X2, A0A1S3N7C9, A0A1S3S6W1, A0A1S3KIX6, A0A1S3P8A3, A0A1S3MDT8, A0A1S3MER0, A0A1S3LND4, A0A1S3RG42, A0A1S3T1C4, A0A1S3SSE4, A0A1S3KYK0, A0A1S3RSC0, A0A1S3R518, A0A1S3SR01, C0H8Y1, A0A1S3Q762, A0A1S3MEQ9, A0A1S3LWE4, A0A1S3KJ85, A0A1S3NAR5, A0A1S3NFZ3, A0A1S3REZ8	70	11034	43710	1.52797	0.688371	0.749448	0.749448
UP_SEQ_FEATURE	COMPBIAS:Basic and acidic residues	29	40.8451	0.0194662	A0A1S3M8V8, A0A1S3NVN6, A0A1S3R8Q8, A0A1S3L028, A0A1S3L0I0, A0A1S3LWP0, A0A1S3R108, A0A1S3R900, A0A1S3NW54, A0A1S3NFN8, A0A1S3P587, A0A1S3PMR7, A0A1S3SR12, B9EME7, A0A1S3N7C9, A0A1S3LVB1, A0A1S3P8A3, A0A1S3SCP7, A0A1S3SSE4, A0A1S3LZR7, A0A1S3KYV7, A0A1S3RSC0, A0A1S3LIK9, A0A1S3NHG2, A0A1S3P553, A0A1S3Q762, A0A1S3SQ46, A0A1S3N160, A0A1S3SR14, A0A1S3PLP2, A0A1S3T635, A0A1S3LWE4, A0A1S3LI96, A0A1S3M…	70	12401	43710	1.46024	0.779901	0.749448	0.749448
GOTERM_BP_DIRECT	GO:0007601~visual perception	3	4.22535	0.0226522	A0A1S3KKJ7, A0A1S3RSC0, A0A1S3NAR5	30	143	17770	12.4266	0.581335	0.860784	0.860784
UP_SEQ_FEATURE	REGION:Disordered	52	73.2394	0.0426187	A0A1S3MLE3, A0A1S3M8V8, A0A1S3NVN6, A0A1S3L0I0, A0A1S3R108, A0A1S3R900, A0A1S3NFN8, A0A1S3PMR7, A0A1S3NS83, B9EME7, A0A1S3P8A3, B5X5X7, A0A1S3LND4, A0A1S3RG42, A0A1S3T1C4, A0A1S3SSE4, A0A1S3KKJ7, A0A1S3KYV7, A0A1S3NBX4, A0A1S3LIK9, A0A1S3NHG2, A0A1S3SR01, C0H8Y1, A0A1S3N160, A0A1S3MEQ9, A0A1S3ML66, B5X7F4, A0A1S3NSA8, A0A1S3LD94, A0A1S3REZ8, A0A1S3REW2, A0A1S3R8Q8, A0A1S3L985, A0A1S3L028, A0A1S3L…	70	27698	43710	1.1723	0.965042	0.993635	0.993635
UP_SEQ_FEATURE	DOMAIN:EGF-like	4	5.6338	0.0516174	A0A1S3SR14, A0A1S3L028, A0A1S3MM79, A0A1S3M7X2, A0A1S3SR12	70	530	43710	4.71267	0.983106	0.993635	0.993635
INTERPRO	IPR006917:SOUL haem-binding protein	2	2.8169	0.0245646	B5X7F4, B5X719	67	16	42499	79.2892	0.990682	1	1
INTERPRO	IPR011256:Regulatory factor, effector, bacterial	2	2.8169	0.0291039	B5X7F4, B5X719	67	19	42499	66.7698	0.996123	1	1
SMART	SM00181:EGF	4	5.6338	0.0452518	A0A1S3SR14, A0A1S3L028, A0A1S3MM79, A0A1S3M7X2, A0A1S3SR12	41	468	23457	4.88993	0.901272	1	1
GOTERM_CC_DIRECT	GO:0016021~integral component of membrane	25	35.2113	0.0623058	A0A1S3R8Q8, B5X5J1, A0A1S3L028, A0A1S3LHF6, A0A1S3LWP0, A0A1S3R900, A0A1S3LGL2, A0A1S3M7X2, A0A1S3N7C9, A0A1S3S6W1, A0A1S3KIX6, A0A1S3P8A3, A0A1S3MER0, A0A1S3LND4, A0A1S3T1C4, A0A1S3SSE4, A0A1S3KYK0, A0A1S3RSC0, A0A1S3R518, A0A1S3SFB3, C0H8Y1, A0A1S3Q762, A0A1S3MEQ9, A0A1S3LWE4, A0A1S3KJ85, A0A1S3NAR5, A0A1S3NFZ3, A0A1S3REZ8	43	11154	25256	1.31645	0.705447	1	1
INTERPRO	IPR000742:Epidermal growth factor-like domain	4	5.6338	0.0656966	A0A1S3SR14, A0A1S3L028, A0A1S3MM79, A0A1S3M7X2, A0A1S3SR12	67	596	42499	4.25714	0.999997	1	1
GOTERM_BP_DIRECT	GO:0007602~phototransduction	2	2.8169	0.0785233	A0A1S3RSC0, A0A1S3NAR5	30	50	17770	23.6933	0.95529	1	1
INTERPRO	IPR002126:Cadherin	3	4.22535	0.0807263	A0A1S3N7C9, A0A1S3LWE4, A0A1S3LWP0, A0A1S3SSE4	67	303	42499	6.28033	1	1	1
UP_SEQ_FEATURE	DOMAIN:Cadherin	3	4.22535	0.0830347	A0A1S3N7C9, A0A1S3LWE4, A0A1S3LWP0, A0A1S3SSE4	70	303	43710	6.18246	0.998738	1	1
INTERPRO	IPR015919:Cadherin-like	3	4.22535	0.0843953	A0A1S3N7C9, A0A1S3LWE4, A0A1S3LWP0, A0A1S3SSE4	67	311	42499	6.11878	1	1	1
GOTERM_BP_DIRECT	GO:0007156~homophilic cell adhesion via plasma membrane adhesion molecules	3	4.22535	0.0880587	A0A1S3N7C9, A0A1S3LWE4, A0A1S3LWP0, A0A1S3SSE4	30	305	17770	5.82623	0.969888	1	1
SMART	SM00112:CA	3	4.22535	0.0915864	A0A1S3N7C9, A0A1S3LWE4, A0A1S3LWP0, A0A1S3SSE4	41	298	23457	5.75962	0.991793	1	1
INTERPRO	IPR001881:EGF-like calcium-binding	3	4.22535	0.0976214	A0A1S3SR14, A0A1S3MM79, A0A1S3M7X2, A0A1S3SR12	67	339	42499	5.61339	1	1	1

## Sheet: Exp B - Hypo
Category	Term	Count	%	PValue	Genes	List Total	Pop Hits	Pop Total	Fold Enrichment	Bonferroni	Benjamini	FDR
UP_SEQ_FEATURE	TRANSMEM:Helical	275	34.1615	7.6202e-12	A0A1S3NVJ0, A0A1S3SSE6, A0A1S3RVN9, A0A1S3S2D4, A0A1S3T6I9, A0A1S3Q1H5, A0A1S3MZ46, A0A1S3KUQ0, A0A1S3SMZ7, C0H953, B0S4S0, A0A1S3SMZ9, A0A1S3M9T0, A0A1S3SRT0, A0A1S3N471, A0A1S3LJ83, A0A1S3RI46, A0A1S3R7A4, A0A1S3LHU0, A0A1S3QVA1, A0A1S3KI93, A0A1S3NZ16, A0A1S3LBY5, A0A1S3SSE4, A0A1S3T3D6, A0A1S3M5M5, A0A1S3LNQ8, A0A1S3KKN8, A0A1S3SYB3, A0A1S3M944, A0A1S3MML2, B5X3G7, A0A1S3LP43, A0A1S3RG19, B5D…	756	11034	43710	1.44098	3.6882e-09	3.68817e-09	3.66531e-09
UP_KW_DOMAIN	KW-0732~Signal	191	23.7267	4.10366e-06	A0A1S3SMZ7, B0S4S0, A0A1S3SMZ9, A0A1S3SM98, B5X3H3, A0A1S3M0R2, B5XDZ7, A0A1S3T2Q7, A0A1S3RH25, A0A1S3RI46, A0A1S3KQI8, A0A1S3SVK7, B9ENV9, A0A1S3LNQ8, A0A1S3SYB3, A0A1S3MML2, A0A1S3NSU2, B5X3G7, A0A1S3LP43, A0A1S3T1P9, A0A1S3S9C0, A0A1S3KPH7, A0A1S3MVN8, A0A1S3R2E4, A0A1S3RTH5, A0A1S3R2E1, A0A1S3NEF9, A0A1S3Q837, A0A1S3L028, A0A1S3MS47, A0A1S3PA80, A0A1S3M355, A0A1S3Q834, A0A1S3RSV7, A0A1S3KWB9,…	519	7104	25670	1.32981	7.79666e-05	7.79694e-05	7.79694e-05
UP_KW_DOMAIN	KW-0677~Repeat	121	15.0311	1.1823e-05	A0A1S3NVJ0, A0A1S3SJT7, A0A1S3R3Q6, A0A1S3ML08, A0A1S3PMR7, A0A1S3T2Q7, A0A1S3QZI8, A0A1S3KQI8, A0A1S3QVA1, A0A1S3SSE4, A0A1S3NV29, A0A1S3T181, A0A1S3SYB3, A0A1S3PLI7, A0A1S3SPY5, A0A1S3MML2, A0A1S3MFF2, A0A1S3RFG8, A0A1S3RQM3, A0A1S3RU45, A0A1S3P256, A0A1S3NSU2, A0A1S3PLQ9, A0A1S3P384, A0A1S3MK00, A0A1S3N085, A0A1S3SQJ1, A0A1S3T1P9, A0A1S3NH78, A0A1S3MD20, A0A1S3SGW9, A0A1S3KRD4, A0A1S3SXP7, A0A…	519	4108	25670	1.45685	0.000224613	0.000112319	0.000112319
INTERPRO	IPR000233:Cadherin, cytoplasmic domain	11	1.36646	1.19811e-07	A0A1S3P384, A0A1S3Q7W0, A0A1S3R0X7, A0A1S3NCQ5, A0A1S3R0X3, A0A1S3KQE5, A0A1S3MD20, A0A1S3R3Q6, A0A1S3R2R8, A0A1S3QVA1, A0A1S3NC75	771	60	42499	10.1057	0.000138133	0.000138142	0.000137064
INTERPRO	IPR027397:Catenin binding domain	10	1.24224	3.81182e-06	A0A1S3P384, A0A1S3Q7W0, A0A1S3R0X7, A0A1S3NCQ5, A0A1S3R0X3, A0A1S3MD20, A0A1S3R3Q6, A0A1S3R2R8, A0A1S3QVA1, A0A1S3NC75	771	68	42499	8.10616	0.0043854	0.00219752	0.00218036
UP_KW_DOMAIN	KW-0433~Leucine-rich repeat	23	2.85714	0.000347164	A0A1S3KJM8, A0A1S3PUP5, A0A1S3MML2, A0A1S3NQ36, A0A1S3KZA9, A0A1S3RV46, A0A1S3ML08, A0A1S3MRQ0, A0A1S3KJP5, A0A1S3PGE0, A0A1S3RFJ5, A0A1S3SV56, A0A1S3T2Q7, A0A1S3RGP8, A0A1S3SQJ1, A0A1S3T638, A0A1S3MLV3, A0A1S3Q3B7, A0A1S3MND8, A0A1S3KIY1, A0A1S3SFV9, A0A1S3SFS3, A0A1S3KPH7, A0A1S3P3E4	519	480	25670	2.36998	0.00657554	0.0021987	0.0021987
UP_SEQ_FEATURE	COMPBIAS:Polar residues	335	41.6149	1.21155e-05	A0A1S3NVJ0, A0A1S3L3K3, A0A1S3PFD5, A0A1S3T571, A0A1S3PMR7, A0A1S3SNL1, B9EME7, A0A1S3LHU9, A0A1S3T2Q7, A0A1S3R032, A0A1S3QZI8, A0A1S3LJY1, A0A1S3N7M7, A0A1S3N6K6, A0A1S3SYB3, A0A1S3T698, A0A1S3Q199, A0A1S3T3T9, A0A1S3Q8G8, B5XCF6, A0A1S3KPH7, A0A1S3MVN8, A0A1S3LSH1, A0A1S3KY68, A0A1S3NEF9, A0A1S3KX41, C0H978, A0A1S3L821, A0A1S3KZY1, A0A1S3T6X3, A0A1S3RQS0, A0A1S3MQA9, A0A1S3MVK5, A0A1S3KYX7, A0A…	756	16065	43710	1.20566	0.00584676	0.00293194	0.00291377
INTERPRO	IPR003598:Immunoglobulin subtype 2	29	3.60248	3.7709e-05	A0A1S3RTH5, A0A1S3NHB5, A0A1S3LPF1, A0A1S3LZR0, A0A1S3T0V2, A0A1S3NQ36, A0A1S3SM98, A0A1S3ML08, A0A1S3LP60, A0A1S3MDP9, A0A1S3T2Q7, A0A1S3RQS0, A0A1S3MLV3, A0A1S3SFV9, A0A1S3RSB3, A0A1S3NWS7, A0A1S3NWQ5, A0A1S3L0H3, A0A1S3LNQ8, A0A1S3R6J1, A0A1S3T181, A0A1S3PAA8, A0A1S3NSS5, A0A1S3NSU2, A0A1S3NXE9, A0A1S3LNZ8, A0A1S3SQJ1, A0A1S3T638, A0A1S3NH78, A0A1S3NHZ6, A0A1S3NWC2, A0A1S3RLV2, A0A1S3SYP9, A0A…	771	661	42499	2.41836	0.0425477	0.0144928	0.0143797
INTERPRO	IPR000863:Sulfotransferase domain	9	1.11801	5.33358e-05	A0A1S3PEY3, A0A1S3Q5P9, A0A1S3R890, A0A1S3S2X3, A0A1S3N565, A0A1S3N2E9, A0A1S3KJP9, A0A1S3NFU1, A0A1S3S6J8	771	73	42499	6.79585	0.059645	0.0151762	0.0150578
INTERPRO	IPR003591:Leucine-rich repeat, typical subtype	22	2.73292	6.58119e-05	A0A1S3KJM8, A0A1S3PUP5, A0A1S3NQ36, A0A1S3KZA9, A0A1S3RV46, A0A1S3ML08, A0A1S3MRQ0, A0A1S3KJP5, A0A1S3PGE0, A0A1S3RFJ5, A0A1S3SV56, A0A1S3T2Q7, A0A1S3RGP8, A0A1S3SQJ1, A0A1S3T638, A0A1S3MLV3, A0A1S3Q3B7, A0A1S3KIY1, A0A1S3SFV9, A0A1S3SFS3, A0A1S3KPH7, A0A1S3P3E4	771	440	42499	2.7561	0.0730759	0.0151762	0.0150578
GOTERM_CC_DIRECT	GO:0030424~axon	8	0.993789	0.000153028	A0A1S3R2E4, A0A1S3R2E1, A0A1S3MFI9, A0A1S3N7V2, A0A1S3R3V5, A0A1S3T028, A0A1S3P394, A0A1S3N8F6, A0A1S3MF33, C0H9F5, A0A1S3N7H7, A0A1S3P3E7, A0A1S3MET3, A0A1S3P3E5, A0A1S3NZ16, A0A1S3LBY5	525	56	25256	6.87238	0.0193985	0.0195876	0.0195876
UP_KW_LIGAND	KW-0630~Potassium	15	1.86335	0.00070377	A0A1S3PZS9, A0A1S3LUR8, A0A1S3M8Z9, A0A1S3MWU5, A0A1S3MFI9, A0A1S3P4M0, A0A1S3LB07, A0A1S3PLV9, A0A1S3P394, A0A1S3KSG9, A0A1S3LA05, A0A1S3MF33, A0A1S3MK63, A0A1S3R7A4, A0A1S3LPA2, A0A1S3P3E7, A0A1S3NWB1, A0A1S3MET3, A0A1S3P3E5, A0A1S3LBY5, A0A1S3MVK5	213	251	10263	2.87947	0.0195195	0.0197056	0.0197056
UP_KW_DOMAIN	KW-0812~Transmembrane	220	27.3292	0.00417156	A0A1S3NVJ0, A0A1S3SSE6, A0A1S3T6I9, A0A1S3Q1H5, A0A1S3MZ46, A0A1S3KUQ0, A0A1S3SMZ7, C0H953, B0S4S0, A0A1S3SMZ9, A0A1S3M9T0, A0A1S3SRT0, A0A1S3N471, A0A1S3LJ83, A0A1S3LHU0, A0A1S3KI93, A0A1S3LBY5, A0A1S3SSE4, A0A1S3T3D6, A0A1S3LNQ8, A0A1S3KKN8, A0A1S3SYB3, A0A1S3MML2, B5X3G7, A0A1S3LP43, A0A1S3RG19, B5DGJ3, A0A1S3PET9, A0A1S3MBW8, A0A1S3MZF1, A0A1S3MA47, A0A1S3KPH7, A0A1S3R2E4, A0A1S3RTH5, A0A1S3K…	519	9398	25670	1.15783	0.0763532	0.0198149	0.0198149
GOTERM_MF_DIRECT	GO:0005249~voltage-gated potassium channel activity	13	1.61491	7.25796e-05	A0A1S3PZS9, A0A1S3LUR8, A0A1S3M8Z9, A0A1S3MWU5, A0A1S3MFI9, A0A1S3P4M0, A0A1S3T1U4, A0A1S3LB07, A0A1S3PLV9, A0A1S3P394, A0A1S3LA05, A0A1S3MF33, A0A1S3MK63, A0A1S3P3E7, A0A1S3MET3, A0A1S3P3E5, A0A1S3LBY5, A0A1S3T5D1, A0A1S3MVK5	541	157	27281	4.17548	0.0210421	0.0212658	0.0212658
INTERPRO	IPR013098:Immunoglobulin I-set	21	2.6087	0.000139283	A0A1S3NHB5, A0A1S3LZR0, A0A1S3T0V2, A0A1S3NQ36, A0A1S3ML08, A0A1S3LP60, A0A1S3MDP9, A0A1S3T2Q7, A0A1S3RQS0, A0A1S3MLV3, A0A1S3SFV9, A0A1S3NWS7, A0A1S3NWQ5, A0A1S3R6J1, A0A1S3T181, A0A1S3MML2, A0A1S3PAA8, A0A1S3NSS5, A0A1S3NSU2, A0A1S3SQJ1, A0A1S3NH78, A0A1S3NHZ6, A0A1S3MND8, A0A1S3RLV2, A0A1S3NWC2, A0A1S3SYP9, A0A1S3KPH7	771	430	42499	2.692	0.148371	0.0267656	0.0265567
UP_SEQ_FEATURE	DOMAIN:Sulfotransfer_1	8	0.993789	0.000173486	A0A1S3Q5P9, A0A1S3R890, A0A1S3S2X3, A0A1S3N565, A0A1S3N2E9, A0A1S3KJP9, A0A1S3NFU1, A0A1S3S6J8	756	68	43710	6.80205	0.0805455	0.0279891	0.0278156
INTERPRO	IPR000483:Cysteine-rich flanking region, C-terminal	13	1.61491	0.00017143	A0A1S3NQ36, A0A1S3RV46, A0A1S3ML08, A0A1S3MRQ0, A0A1S3SV56, A0A1S3T2Q7, A0A1S3T638, A0A1S3MLV3, A0A1S3Q3B7, A0A1S3SFV9, A0A1S3SFS3, A0A1S3KPH7, A0A1S3P3E4	771	187	42499	3.83201	0.179364	0.0282369	0.0280165
UP_KW_DOMAIN	KW-0393~Immunoglobulin domain	14	1.73913	0.00950287	A0A1S3NWS7, A0A1S3NWQ5, A0A1S3NHB5, A0A1S3L0H3, A0A1S3T181, A0A1S3LZR0, A0A1S3MML2, A0A1S3NQ36, A0A1S3SM98, A0A1S3NSS5, A0A1S3NSU2, B5X3G7, A0A1S3MDP9, A0A1S3SQJ1, A0A1S3MLV3, A0A1S3NH78, A0A1S3NHZ6, A0A1S3MND8, A0A1S3NWC2, A0A1S3SFV9, B5X2W2	519	305	25670	2.27032	0.165913	0.0361109	0.0361109
UP_KW_DOMAIN	KW-0735~Signal-anchor	13	1.61491	0.0139564	A0A1S3M5M5, A0A1S3S9K0, A0A1S3M5Z8, A0A1S3MSQ1, A0A1S3KJP9, A0A1S3ML10, A0A1S3KIT5, A0A1S3KJ77, A0A1S3KYA3, A0A1S3NWA7, A0A1S3QAN9, A0A1S3MEU7, A0A1S3P9B5, A0A1S3S2X3, B5X5Y7, A0A1S3NWN6	519	286	25670	2.2482	0.234357	0.0441953	0.0441953
SMART	SM00408:IGc2	29	3.60248	0.000326418	A0A1S3RTH5, A0A1S3NHB5, A0A1S3LPF1, A0A1S3LZR0, A0A1S3T0V2, A0A1S3NQ36, A0A1S3SM98, A0A1S3ML08, A0A1S3LP60, A0A1S3MDP9, A0A1S3T2Q7, A0A1S3RQS0, A0A1S3MLV3, A0A1S3SFV9, A0A1S3RSB3, A0A1S3NWS7, A0A1S3NWQ5, A0A1S3L0H3, A0A1S3LNQ8, A0A1S3R6J1, A0A1S3T181, A0A1S3PAA8, A0A1S3NSS5, A0A1S3NSU2, A0A1S3NXE9, A0A1S3LNZ8, A0A1S3SQJ1, A0A1S3T638, A0A1S3NH78, A0A1S3NHZ6, A0A1S3NWC2, A0A1S3RLV2, A0A1S3SYP9, A0A…	488	661	23457	2.10887	0.0885493	0.0533771	0.0526253
SMART	SM00369:LRR_TYP	22	2.73292	0.000390474	A0A1S3KJM8, A0A1S3PUP5, A0A1S3NQ36, A0A1S3KZA9, A0A1S3RV46, A0A1S3ML08, A0A1S3MRQ0, A0A1S3KJP5, A0A1S3PGE0, A0A1S3RFJ5, A0A1S3SV56, A0A1S3T2Q7, A0A1S3RGP8, A0A1S3SQJ1, A0A1S3T638, A0A1S3MLV3, A0A1S3Q3B7, A0A1S3KIY1, A0A1S3SFV9, A0A1S3SFS3, A0A1S3KPH7, A0A1S3P3E4	488	440	23457	2.40338	0.104986	0.0533771	0.0526253
SMART	SM00082:LRRCT	13	1.61491	0.000563842	A0A1S3NQ36, A0A1S3RV46, A0A1S3ML08, A0A1S3MRQ0, A0A1S3SV56, A0A1S3T2Q7, A0A1S3T638, A0A1S3MLV3, A0A1S3Q3B7, A0A1S3SFV9, A0A1S3SFS3, A0A1S3KPH7, A0A1S3P3E4	488	187	23457	3.3416	0.148006	0.0533771	0.0526253
UP_KW_CELLULAR_COMPONENT	KW-0770~Synapse	18	2.23602	0.00225694	A0A1S3Q837, A0A1S3NEF9, A0A1S3MFI9, A0A1S3Q834, A0A1S3LIP9, A0A1S3LNT5, A0A1S3T028, A0A1S3P394, A0A1S3S6W1, A0A1S3MF33, A0A1S3RI46, A0A1S3P3E7, A0A1S3PTB4, A0A1S3MET3, A0A1S3P3E5, A0A1S3NZ16, A0A1S3LBY5, A0A1S3LNK9, A0A1S3LMS8, A0A1S3RHE3, A0A1S3R4X7, A0A1S3Q4T0, A0A1S3KTB8, A0A1S3N085, A0A1S3NF10	431	350	19356	2.30963	0.0634246	0.0630112	0.0564928
UP_KW_CELLULAR_COMPONENT	KW-1003~Cell membrane	49	6.08696	0.0043456	A0A1S3NHB5, A0A1S3LUV7, A0A1S3MFI9, A0A1S3R507, A0A1S3SRT0, A0A1S3R3Q6, A0A1S3P450, A0A1S3R0X7, A0A1S3NCQ5, A0A1S3R0X3, A0A1S3RI46, A0A1S3R7A4, A0A1S3LMB9, A0A1S3QVA1, A0A1S3MET3, A0A1S3T3D6, A0A1S3L2N8, A0A1S3M944, A0A1S3MML2, A0A1S3LMS8, A0A1S3SU61, A0A1S3P256, A0A1S3R4X7, A0A1S3P384, A0A1S3NH78, A0A1S3MD20, A0A1S3LZM2, A0A1S3PUP5, A0A1S3LV56, B5X4P5, A0A1S3LIP9, A0A1S3P941, A0A1S3KJU7, A0A1S3L…	431	1464	19356	1.50312	0.118647	0.0630112	0.0564928
UP_SEQ_FEATURE	DOMAIN:Tyrosine-protein phosphatase	12	1.49068	0.000554681	A0A1S3KKB1, A0A1S3P6R7, A0A1S3Q837, A0A1S3LJG2, A0A1S3LZR0, A0A1S3Q834, A0A1S3P3N0, C0H970, A0A1S3Q255, A0A1S3KK69, A0A1S3KN71, A0A1S3SU44, A0A1S3KL32, A0A1S3PG46, A0A1S3KKB7, A0A1S3LA12, C0H9Q3, A0A1S3KKA2	756	192	43710	3.61359	0.235505	0.0671164	0.0667004
UP_SEQ_FEATURE	DOMAIN:TYR_PHOSPHATASE_2	12	1.49068	0.000777962	A0A1S3KKB1, A0A1S3P6R7, A0A1S3Q837, A0A1S3LJG2, A0A1S3LZR0, A0A1S3Q834, A0A1S3P3N0, C0H970, A0A1S3Q255, A0A1S3KK69, A0A1S3KN71, A0A1S3SU44, A0A1S3KL32, A0A1S3PG46, A0A1S3KKB7, A0A1S3LA12, C0H9Q3, A0A1S3KKA2	756	200	43710	3.46905	0.313865	0.0753067	0.07484
UP_KW_BIOLOGICAL_PROCESS	KW-0633~Potassium transport	12	1.49068	0.00134015	A0A1S3PZS9, A0A1S3LUR8, A0A1S3M8Z9, A0A1S3MWU5, A0A1S3MFI9, A0A1S3P4M0, A0A1S3PLV9, A0A1S3LB07, A0A1S3P394, A0A1S3KSG9, A0A1S3LA05, A0A1S3MF33, A0A1S3MK63, A0A1S3P3E7, A0A1S3MET3, A0A1S3P3E5, A0A1S3LBY5, A0A1S3MVK5	159	174	7294	3.16374	0.0773108	0.0804089	0.0804089
UP_KW_CELLULAR_COMPONENT	KW-0472~Membrane	305	37.8882	0.00937693	A0A1S3NVJ0, A0A1S3SSE6, A0A1S3RVN9, A0A1S3S2D4, A0A1S3T6I9, A0A1S3Q1H5, A0A1S3MZ46, A0A1S3KUQ0, A0A1S3SMZ7, C0H953, B0S4S0, A0A1S3SMZ9, A0A1S3SM98, A0A1S3M9T0, A0A1S3SRT0, A0A1S3N471, A0A1S3LJ83, A0A1S3RI46, A0A1S3R7A4, A0A1S3LHU0, A0A1S3QVA1, A0A1S3KI93, A0A1S3MBV3, A0A1S3NZ16, A0A1S3LBY5, A0A1S3SSE4, A0A1S3T3D6, A0A1S3M5M5, A0A1S3LNQ8, A0A1S3KKN8, A0A1S3SYB3, A0A1S3M944, A0A1S3MML2, B5X3G7, A0A…	431	12640	19356	1.08366	0.23907	0.0906437	0.0812667
INTERPRO	IPR000387:Protein-tyrosine/Dual specificity phosphatase	12	1.49068	0.000784666	A0A1S3KKB1, A0A1S3P6R7, A0A1S3Q837, A0A1S3LJG2, A0A1S3LZR0, A0A1S3Q834, A0A1S3P3N0, C0H970, A0A1S3Q255, A0A1S3KK69, A0A1S3KN71, A0A1S3SU44, A0A1S3KL32, A0A1S3PG46, A0A1S3KKB7, A0A1S3LA12, C0H9Q3, A0A1S3KKA2	771	191	42499	3.46316	0.595488	0.11309	0.112207
UP_KW_MOLECULAR_FUNCTION	KW-0631~Potassium channel	10	1.24224	0.00219391	A0A1S3PLV9, A0A1S3LB07, A0A1S3PZS9, A0A1S3LUR8, A0A1S3M8Z9, A0A1S3MWU5, A0A1S3KSG9, A0A1S3LA05, A0A1S3MK63, A0A1S3P4M0, A0A1S3LBY5, A0A1S3MVK5	314	134	14791	3.51531	0.123465	0.11493	0.11493
UP_KW_MOLECULAR_FUNCTION	KW-0851~Voltage-gated channel	13	1.61491	0.003831	A0A1S3PZS9, A0A1S3LUR8, A0A1S3M8Z9, A0A1S3MWU5, A0A1S3MFI9, A0A1S3Q849, A0A1S3Q805, A0A1S3P4M0, A0A1S3RV12, A0A1S3Q810, A0A1S3LB07, A0A1S3PLV9, A0A1S3P394, A0A1S3LA05, A0A1S3MF33, A0A1S3MK63, C0H9R6, A0A1S3P3E7, A0A1S3MET3, A0A1S3P3E5, A0A1S3LBY5, A0A1S3Q9K4, A0A1S3MVK5	314	231	14791	2.65094	0.205706	0.11493	0.11493
UP_KW_MOLECULAR_FUNCTION	KW-0407~Ion channel	25	3.10559	0.00620315	A0A1S3LUR8, A0A1S3MWU5, A0A1S3M8Z9, A0A1S3NEF9, A0A1S3P4M0, A0A1S3Q810, A0A1S3LNT5, A0A1S3LB07, A0A1S3S6W1, A0A1S3LA05, A0A1S3RI46, A0A1S3R7A4, A0A1S3NWB1, A0A1S3PTB4, A0A1S3LBY5, A0A1S3MVK5, A0A1S3PZS9, A0A1S3LNK9, A0A1S3Q849, A0A1S3Q805, A0A1S3LMS8, A0A1S3RHE3, A0A1S3R4X7, A0A1S3KJP5, A0A1S3PLV9, A0A1S3Q4T0, A0A1S3MK63, A0A1S3LPA2, C0H9R6, A0A1S3KIY1, A0A1S3NF10, A0A1S3T5D1, A0A1S3Q9K4	314	653	14791	1.80341	0.311574	0.124063	0.124063
INTERPRO	IPR007808:Transcription elongation factor 1	3	0.372671	0.000971688	B5X6T0	771	3	42499	55.1219	0.674014	0.124484	0.123512
GOTERM_MF_DIRECT	GO:0008146~sulfotransferase activity	9	1.11801	0.00102743	A0A1S3PEY3, A0A1S3Q5P9, A0A1S3R890, A0A1S3S9K0, A0A1S3N565, A0A1S3N2E9, A0A1S3KJP9, A0A1S3NFU1, A0A1S3S6J8	541	103	27281	4.40624	0.260064	0.150518	0.150518
INTERPRO	IPR026906:Leucine rich repeat 5	5	0.621118	0.00134672	A0A1S3KJM8, A0A1S3Q3B7, A0A1S3ML08, A0A1S3SFS3, A0A1S3KPH7	771	27	42499	10.2078	0.788559	0.155276	0.154064
INTERPRO	IPR000372:Leucine-rich repeat-containing N-terminal	9	1.11801	0.00150612	A0A1S3SV56, A0A1S3KJM8, A0A1S3T638, A0A1S3MLV3, A0A1S3Q3B7, A0A1S3ML08, A0A1S3SFS3, A0A1S3P3E4, A0A1S3KPH7	771	119	42499	4.16888	0.824105	0.157869	0.156637
GOTERM_BP_DIRECT	GO:0034765~regulation of ion transmembrane transport	16	1.98758	0.000652842	A0A1S3LUR8, A0A1S3M8Z9, A0A1S3MWU5, A0A1S3MFI9, A0A1S3P4M0, A0A1S3RV12, A0A1S3Q810, A0A1S3LB07, A0A1S3P394, A0A1S3LA05, A0A1S3MF33, A0A1S3R7A4, A0A1S3P3E7, A0A1S3NWB1, A0A1S3MET3, A0A1S3P3E5, A0A1S3LBY5, A0A1S3MVK5, A0A1S3PZS9, A0A1S3Q849, A0A1S3Q805, A0A1S3PLV9, A0A1S3MK63, A0A1S3LPA2, C0H9R6, A0A1S3Q9K4	355	286	17770	2.80035	0.171992	0.188018	0.188018
UP_SEQ_FEATURE	DOMAIN:MACPF	5	0.621118	0.00335425	A0A1S3PAE4, A0A1S3L028, A0A1S3PA80, B5X3H3, A0A1S3N819	756	36	43710	8.0302	0.803322	0.189212	0.188039
UP_SEQ_FEATURE	DOMAIN:Alpha-carbonic anhydrase	5	0.621118	0.00335425	A0A1S3KN71, A0A1S3P6R7, A0A1S3LA12, A0A1S3R3P5, A0A1S3P3N0	756	36	43710	8.0302	0.803322	0.189212	0.188039
UP_SEQ_FEATURE	DOMAIN:BTB	16	1.98758	0.00338058	A0A1S3MKE7, A0A1S3M8Z9, A0A1S3P4M0, B5DGC0, A0A1S3KQ13, A0A1S3MBL8, A0A1S3MBJ9, A0A1S3R5Y8, A0A1S3RTV3, A0A1S3MKR4, A0A1S3RTV2, A0A1S3PL68, A0A1S3NFT5, A0A1S3MBT8, A0A1S3MK63, A0A1S3P9J8, A0A1S3N8J8, A0A1S3LBY5, A0A1S3LXQ9	756	388	43710	2.38423	0.80582	0.189212	0.188039
UP_SEQ_FEATURE	REGION:Disordered	515	63.9752	0.0035184	A0A1S3NVJ0, A0A1S3L3K3, A0A1S3KUQ0, A0A1S3PFD5, A0A1S3T571, A0A1S3PMR7, A0A1S3SNL1, B9EME7, A0A1S3T2Q7, A0A1S3R032, A0A1S3LHU9, A0A1S3LJ83, A0A1S3SLG5, A0A1S3NIQ1, A0A1S3QZI8, A0A1S3KQI8, A0A1S3R7A4, A0A1S3LJY1, A0A1S3LHU0, A0A1S3KI93, A0A1S3QVA1, A0A1S3NZ16, A0A1S3N7M7, A0A1S3N6K6, A0A1S3SYB3, A0A1S3MYT4, A0A1S3T698, A0A1S3Q199, A0A1S3T3T9, A0A1S3Q8G8, A0A1S3RXC4, B5XCF6, A0A1S3S9C0, A0A1S3P5D3,…	756	27698	43710	1.07502	0.818393	0.189212	0.188039
INTERPRO	IPR003595:Protein-tyrosine phosphatase, catalytic	10	1.24224	0.00207252	A0A1S3KKB1, A0A1S3P6R7, A0A1S3Q837, A0A1S3LJG2, A0A1S3LZR0, A0A1S3Q834, A0A1S3P3N0, A0A1S3Q255, A0A1S3KK69, A0A1S3KN71, A0A1S3KL32, A0A1S3PG46, A0A1S3KKB7, A0A1S3LA12, C0H9Q3, A0A1S3KKA2	771	154	42499	3.57935	0.908562	0.193491	0.191981
INTERPRO	IPR001611:Leucine-rich repeat	24	2.98137	0.0021816	A0A1S3KJM8, A0A1S3PUP5, A0A1S3NQ36, A0A1S3ML08, A0A1S3MRQ0, A0A1S3T2Q7, A0A1S3MLV3, A0A1S3Q3B7, A0A1S3SFV9, A0A1S3P3E4, A0A1S3QWP4, A0A1S3MML2, A0A1S3KZA9, A0A1S3RV46, A0A1S3KJP5, A0A1S3PGE0, A0A1S3RFJ5, A0A1S3SV56, A0A1S3RGP8, A0A1S3SQJ1, A0A1S3T638, A0A1S3MND8, A0A1S3KIY1, A0A1S3SFS3, A0A1S3KPH7	771	654	42499	2.02282	0.91939	0.193491	0.191981
SMART	SM00013:LRRNT	9	1.11801	0.00325805	A0A1S3SV56, A0A1S3KJM8, A0A1S3T638, A0A1S3MLV3, A0A1S3Q3B7, A0A1S3ML08, A0A1S3SFS3, A0A1S3P3E4, A0A1S3KPH7	488	118	23457	3.66617	0.60418	0.219472	0.216381
SMART	SM00457:MACPF	5	0.621118	0.0046613	A0A1S3PAE4, A0A1S3L028, A0A1S3PA80, B5X3H3, A0A1S3N819	488	33	23457	7.28297	0.734703	0.219472	0.216381
SMART	SM00404:PTPc_motif	10	1.24224	0.0049813	A0A1S3KKB1, A0A1S3P6R7, A0A1S3Q837, A0A1S3LJG2, A0A1S3LZR0, A0A1S3Q834, A0A1S3P3N0, A0A1S3Q255, A0A1S3KK69, A0A1S3KN71, A0A1S3KL32, A0A1S3PG46, A0A1S3KKB7, A0A1S3LA12, C0H9Q3, A0A1S3KKA2	488	154	23457	3.12127	0.757856	0.219472	0.216381
SMART	SM00194:PTPc	8	0.993789	0.00540952	A0A1S3KKB1, A0A1S3P6R7, A0A1S3Q837, A0A1S3LJG2, A0A1S3LZR0, A0A1S3Q834, A0A1S3P3N0, A0A1S3KK69, A0A1S3KN71, A0A1S3KL32, A0A1S3KKB7, A0A1S3LA12, A0A1S3KKA2	488	102	23457	3.77001	0.78572	0.219472	0.216381
UP_KW_CELLULAR_COMPONENT	KW-0965~Cell junction	20	2.48447	0.0305388	A0A1S3LXP3, A0A1S3Q837, A0A1S3MFI9, A0A1S3LXP0, A0A1S3MCC3, A0A1S3Q834, A0A1S3LIP9, A0A1S3NZ91, A0A1S3T028, A0A1S3LKW7, A0A1S3P394, A0A1S3MF33, A0A1S3RI46, A0A1S3P3E7, A0A1S3PTB4, A0A1S3MET3, A0A1S3P3E5, A0A1S3NZ16, A0A1S3LBY5, A0A1S3MQF2, A0A1S3LMS8, A0A1S3MCB3, A0A1S3SU61, A0A1S3RHE3, A0A1S3R4X7, A0A1S3KTB8, A0A1S3N085, A0A1S3NZA0	431	534	19356	1.682	0.593199	0.221407	0.198503
SMART	SM01057:SM01057	5	0.621118	0.00639055	A0A1S3KN71, A0A1S3P6R7, A0A1S3LA12, A0A1S3R3P5, A0A1S3P3N0	488	36	23457	6.67606	0.838094	0.226864	0.223669
GOTERM_CC_DIRECT	GO:0045211~postsynaptic membrane	12	1.49068	0.00359047	A0A1S3LNK9, A0A1S3NEF9, A0A1S3LMS8, A0A1S3LIP9, A0A1S3RHE3, A0A1S3LNT5, A0A1S3R4X7, A0A1S3Q4T0, A0A1S3KTB8, A0A1S3S6W1, A0A1S3RI46, A0A1S3NF10, A0A1S3PTB4, A0A1S3LBY5	525	203	25256	2.84374	0.368974	0.22979	0.22979
GOTERM_CC_DIRECT	GO:0005886~plasma membrane	57	7.08075	0.00588792	A0A1S3NHB5, A0A1S3RVN9, A0A1S3LUV7, A0A1S3MFI9, A0A1S3R507, A0A1S3SM98, A0A1S3SRT0, A0A1S3R3Q6, A0A1S3R3V5, A0A1S3LKW7, A0A1S3R0X7, A0A1S3NCQ5, A0A1S3R0X3, A0A1S3R7A4, A0A1S3KQE5, A0A1S3QVA1, A0A1S3MET3, A0A1S3SSE4, A0A1S3T3D6, A0A1S3L2N8, A0A1S3N7V2, A0A1S3MMT9, A0A1S3MFF2, A0A1S3RQM3, A0A1S3P256, A0A1S3NLS6, A0A1S3KJP5, A0A1S3P384, A0A1S3NH78, A0A1S3MD20, B5X240, O42161, A0A1S3T5D1, A0A1S3LZM2,…	525	1914	25256	1.43264	0.530404	0.251218	0.251218
INTERPRO	IPR010342:Protein of unknown function DUF938	3	0.372671	0.00316156	A0A1S3QS52	771	5	42499	33.0732	0.974036	0.252583	0.250612
INTERPRO	IPR008266:Tyrosine-protein kinase, active site	12	1.49068	0.00328599	A0A1S3NHB5, A0A1S3LUQ7, A0A1S3LUV7, A0A1S3P7S8, A0A1S3LV56, A0A1S3LVW8, A0A1S3MML2, A0A1S3PAA8, A0A1S3NDH7, A0A1S3R1P5, A0A1S3P256, A0A1S3P7W1, A0A1S3P450, A0A1S3MFQ8, A0A1S3SPJ0, A0A1S3SPJ1, A0A1S3NH78, A0A1S3NHZ6, A0A1S3MND8, A0A1S3QA05	771	229	42499	2.88848	0.977517	0.252583	0.250612
INTERPRO	IPR000242:Protein-tyrosine phosphatase, receptor/non-receptor type	8	0.993789	0.0039706	A0A1S3KKB1, A0A1S3P6R7, A0A1S3Q837, A0A1S3LJG2, A0A1S3LZR0, A0A1S3Q834, A0A1S3P3N0, A0A1S3KK69, A0A1S3KN71, A0A1S3KL32, A0A1S3KKB7, A0A1S3LA12, A0A1S3KKA2	771	110	42499	4.00887	0.989819	0.262859	0.260807
INTERPRO	IPR001148:Alpha carbonic anhydrase	5	0.621118	0.00397491	A0A1S3KN71, A0A1S3P6R7, A0A1S3LA12, A0A1S3R3P5, A0A1S3P3N0	771	36	42499	7.65582	0.98987	0.262859	0.260807
INTERPRO	IPR011333:BTB/POZ fold	17	2.1118	0.0041036	A0A1S3PZS9, A0A1S3MKE7, A0A1S3M8Z9, A0A1S3P4M0, B5DGC0, A0A1S3KQ13, A0A1S3MBL8, A0A1S3MBJ9, A0A1S3R5Y8, A0A1S3RTV3, A0A1S3MKR4, A0A1S3RTV2, A0A1S3PL68, A0A1S3NFT5, A0A1S3MBT8, A0A1S3MK63, A0A1S3P9J8, A0A1S3N8J8, A0A1S3LBY5, A0A1S3LXQ9	771	415	42499	2.25801	0.991272	0.262859	0.260807
INTERPRO	IPR020864:Membrane attack complex component/perforin (MACPF) domain	5	0.621118	0.00439373	A0A1S3PAE4, A0A1S3L028, A0A1S3PA80, B5X3H3, A0A1S3N819	771	37	42499	7.44891	0.993762	0.263848	0.261788
INTERPRO	IPR020635:Tyrosine-protein kinase, catalytic domain	11	1.36646	0.00459028	A0A1S3NHB5, A0A1S3LUQ7, A0A1S3LUV7, A0A1S3P7S8, A0A1S3LV56, A0A1S3LVW8, A0A1S3MML2, A0A1S3PAA8, A0A1S3NDH7, A0A1S3R1P5, A0A1S3P256, A0A1S3P7W1, A0A1S3P450, A0A1S3MFQ8, A0A1S3NH78, A0A1S3NHZ6, A0A1S3MND8, A0A1S3QA05	771	206	42499	2.9434	0.995032	0.263848	0.261788
INTERPRO	IPR015919:Cadherin-like	14	1.73913	0.00480555	A0A1S3LIP9, A0A1S3R3Q6, A0A1S3R2R8, A0A1S3RQM3, A0A1S3P384, A0A1S3Q7W0, A0A1S3R0X7, A0A1S3NCQ5, A0A1S3R0X3, A0A1S3KQE5, A0A1S3MD20, A0A1S3QVA1, A0A1S3SSE4, A0A1S3NC75	771	311	42499	2.48137	0.996129	0.263848	0.261788
INTERPRO	IPR000210:BTB/POZ-like	16	1.98758	0.0053248	A0A1S3MKE7, A0A1S3M8Z9, A0A1S3P4M0, B5DGC0, A0A1S3KQ13, A0A1S3MBL8, A0A1S3MBJ9, A0A1S3R5Y8, A0A1S3RTV3, A0A1S3MKR4, A0A1S3RTV2, A0A1S3PL68, A0A1S3NFT5, A0A1S3MBT8, A0A1S3MK63, A0A1S3P9J8, A0A1S3N8J8, A0A1S3LBY5, A0A1S3LXQ9	771	389	42499	2.26723	0.997879	0.279068	0.27689
INTERPRO	IPR020894:Cadherin conserved site	13	1.61491	0.00558574	A0A1S3R3Q6, A0A1S3R2R8, A0A1S3RQM3, A0A1S3P384, A0A1S3Q7W0, A0A1S3R0X7, A0A1S3NCQ5, A0A1S3R0X3, A0A1S3KQE5, A0A1S3MD20, A0A1S3QVA1, A0A1S3SSE4, A0A1S3NC75	771	281	42499	2.55012	0.998433	0.280016	0.27783
INTERPRO	IPR016130:Protein-tyrosine phosphatase, active site	10	1.24224	0.00600611	A0A1S3KKB1, A0A1S3P6R7, A0A1S3Q837, A0A1S3LJG2, A0A1S3LZR0, A0A1S3Q834, A0A1S3P3N0, A0A1S3KK69, A0A1S3KN71, A0A1S3SU44, A0A1S3KL32, A0A1S3PG46, A0A1S3KKB7, A0A1S3LA12, C0H9Q3, A0A1S3KKA2	771	181	42499	3.04541	0.999037	0.280619	0.278428
INTERPRO	IPR003961:Fibronectin, type III	22	2.73292	0.00608454	A0A1S3MVQ1, A0A1S3LZR0, A0A1S3NQ36, A0A1S3SM98, A0A1S3KN71, A0A1S3P450, A0A1S3MDP9, A0A1S3MLV3, A0A1S3SFV9, A0A1S3MRJ3, A0A1S3NWS7, A0A1S3NWQ5, A0A1S3L0H3, A0A1S3P6R7, A0A1S3T181, A0A1S3MV74, A0A1S3P3N0, A0A1S3NSS5, A0A1S3NSU2, A0A1S3R1P5, B5X3G7, A0A1S3MFQ8, A0A1S3LA12, A0A1S3NWC2, B5X2W2, A0A1S3SFS3	771	631	42499	1.92184	0.999121	0.280619	0.278428
UP_KW_CELLULAR_COMPONENT	KW-0333~Golgi apparatus	17	2.1118	0.054398	A0A1S3R2I9, A0A1S3M5N6, A0A1S3Q5P9, A0A1S3QYY9, A0A1S3MSQ1, A0A1S3M5X2, A0A1S3ML10, A0A1S3KIT5, A0A1S3KJ77, A0A1S3R890, A0A1S3KYA3, A0A1S3MEU7, A0A1S3P9B5, A0A1S3S2X3, A0A1S3N2E9, B5X5Y7, A0A1S3NFU1, A0A1S3SSH7, A0A1S3MVN8	431	463	19356	1.64895	0.802511	0.288867	0.258984
UP_KW_CELLULAR_COMPONENT	KW-0628~Postsynaptic cell membrane	8	0.993789	0.0597656	A0A1S3KTB8, A0A1S3RI46, A0A1S3LMS8, A0A1S3LIP9, A0A1S3PTB4, A0A1S3RHE3, A0A1S3LBY5, A0A1S3R4X7	431	156	19356	2.30305	0.832564	0.288867	0.258984
UP_KW_BIOLOGICAL_PROCESS	KW-0406~Ion transport	27	3.35404	0.00973744	A0A1S3LUR8, A0A1S3MWU5, A0A1S3MGI9, A0A1S3M8Z9, A0A1S3MFI9, C0H953, B0S4S0, A0A1S3P4M0, A0A1S3N402, A0A1S3RV12, A0A1S3Q810, A0A1S3LB07, A0A1S3P394, A0A1S3LA05, A0A1S3MF33, A0A1S3SF14, A0A1S3P3E7, A0A1S3MET3, A0A1S3P3E5, A0A1S3LBY5, A0A1S3MVK5, A0A1S3PZS9, A0A1S3NHA0, A0A1S3Q849, A0A1S3Q805, A0A1S3MQX9, A0A1S3L0Z8, A0A1S3KNV7, A0A1S3KJP5, A0A1S3PLV9, A0A1S3RG19, A0A1S3KJW1, A0A1S3MK63, A0A1S3MBW8,…	159	747	7294	1.6581	0.444068	0.292123	0.292123
INTERPRO	IPR013032:EGF-like, conserved site	6	0.745342	0.00693606	A0A1S3SYB3, A0A1S3KK73, A0A1S3RZC4, A0A1S3MN05, A0A1S3KQE5, A0A1S3KJU7, A0A1S3SPC4, A0A1S3KK25, A0A1S3SPC6	771	66	42499	5.01108	0.999673	0.307588	0.305187
UP_SEQ_FEATURE	DOMAIN:Cadherin	13	1.61491	0.00694667	A0A1S3R3Q6, A0A1S3R2R8, A0A1S3RQM3, A0A1S3P384, A0A1S3Q7W0, A0A1S3R0X7, A0A1S3NCQ5, A0A1S3R0X3, A0A1S3KQE5, A0A1S3MD20, A0A1S3QVA1, A0A1S3SSE4, A0A1S3NC75	756	303	43710	2.48062	0.965745	0.326906	0.324879
UP_SEQ_FEATURE	DOMAIN:Ig-like	37	4.59627	0.00742967	A0A1S3RF84, A0A1S3RTH5, A0A1S3NHB5, A0A1S3LPF1, A0A1S3LZR0, B0S4S0, A0A1S3NXV8, A0A1S3T0V2, A0A1S3NQ36, A0A1S3SM98, A0A1S3RV12, A0A1S3ML08, A0A1S3LP60, A0A1S3MDP9, A0A1S3T2Q7, A0A1S3RQS0, A0A1S3P1X3, A0A1S3MLV3, A0A1S3RGS7, A0A1S3SFV9, A0A1S3RSB3, A0A1S3NWS7, A0A1S3NWQ5, A0A1S3L0H3, A0A1S3LNQ8, A0A1S3R6J1, A0A1S3T181, A0A1S3MML2, A0A1S3PAA8, A0A1S3NSS5, Q70YG5, A0A1S3NSU2, A0A1S3NNS4, A0A1S3NXE9,…	756	1348	43710	1.58698	0.972932	0.326906	0.324879
GOTERM_MF_DIRECT	GO:0005509~calcium ion binding	43	5.34161	0.00354013	A0A1S3MN05, A0A1S3R3Q6, B5X3H3, A0A1S3PBD3, A0A1S3KK96, A0A1S3R0X7, A0A1S3NCQ5, A0A1S3R0X3, A0A1S3KQE5, A0A1S3QVA1, A0A1S3KZ68, A0A1S3SPC4, A0A1S3SSE4, A0A1S3SPC6, A0A1S3NUM5, A0A1S3SF81, A0A1S3SYB3, A0A1S3MBB8, A0A1S3SPY5, A0A1S3RQM3, A0A1S3P384, B5X4D7, A0A1S3STP2, A0A1S3N085, A0A1S3RZC4, A0A1S3PET9, A0A1S3MD20, A0A1S3SXP7, A0A1S3SF89, A0A1S3MB65, A0A1S3PV59, A0A1S3LIP9, A0A1S3KJU7, A0A1S3KK25,…	541	1371	27281	1.58159	0.646227	0.345753	0.345753
SMART	SM00219:TyrKc	11	1.36646	0.0112255	A0A1S3NHB5, A0A1S3LUQ7, A0A1S3LUV7, A0A1S3P7S8, A0A1S3LV56, A0A1S3LVW8, A0A1S3MML2, A0A1S3PAA8, A0A1S3NDH7, A0A1S3R1P5, A0A1S3P256, A0A1S3P7W1, A0A1S3P450, A0A1S3MFQ8, A0A1S3NH78, A0A1S3NHZ6, A0A1S3MND8, A0A1S3QA05	488	206	23457	2.56672	0.959484	0.354226	0.349237
UP_SEQ_FEATURE	DOMAIN:Fibronectin type-III	20	2.48447	0.00928801	A0A1S3MRJ3, A0A1S3NWS7, A0A1S3NWQ5, A0A1S3L0H3, A0A1S3P6R7, A0A1S3MVQ1, A0A1S3T181, A0A1S3LZR0, A0A1S3MV74, A0A1S3SM98, A0A1S3P3N0, A0A1S3NSS5, A0A1S3NSU2, A0A1S3R1P5, B5X3G7, A0A1S3KN71, A0A1S3P450, A0A1S3MDP9, A0A1S3MFQ8, A0A1S3MLV3, A0A1S3LA12, A0A1S3NWC2, B5X2W2, A0A1S3SFS3	756	602	43710	1.92085	0.989072	0.374616	0.372294
INTERPRO	IPR013088:Zinc finger, NHR/GATA-type	9	1.11801	0.00903414	A0A1S3S6J7, A0A1S3SPW3, A0A1S3M7X3, A0A1S3M750, A0A1S3RVC5, A0A1S3M7Y6, Q6R7S4, A0A068B2K1, A0A1S3M7B9, A0A1S3P5D3, A0A1S3ME51, A0A1S3M7X1	771	160	42499	3.10061	0.999971	0.385791	0.38278
INTERPRO	IPR013783:Immunoglobulin-like fold	56	6.95652	0.00951022	A0A1S3NHB5, A0A1S3MVQ1, A0A1B1PFD6, B0S4S0, A0A1S3NXV8, A0A1S3T0V2, A0A1S3NQ36, A0A1S3SM98, A0A1S3SJT7, A0A1S3PMF1, A0A1S3RV12, A0A1S3ML08, A0A1S3P450, A0A1S3KN71, A0A1S3T2Q7, A0A1S3P1X3, A0A1S3MLV3, A0A1S3MRJ3, A0A1S3NWQ5, A0A1S3P6R7, A0A1S3LNQ8, A0A1S3T181, A0A1S3MML2, A0A1S3P256, A0A1S3NSU2, B5X3G7, A0A1S3NNS4, A0A1S3LNZ8, A0A1S3SQJ1, A0A1S3NH78, A0A1S3KPH7, A0A1S3RF84, A0A1S3RTH5, A0A1S3LPF1,…	771	2188	42499	1.4108	0.999984	0.391617	0.38856
INTERPRO	IPR002126:Cadherin	13	1.61491	0.009879	A0A1S3R3Q6, A0A1S3R2R8, A0A1S3RQM3, A0A1S3P384, A0A1S3Q7W0, A0A1S3R0X7, A0A1S3NCQ5, A0A1S3R0X3, A0A1S3KQE5, A0A1S3MD20, A0A1S3QVA1, A0A1S3SSE4, A0A1S3NC75	771	303	42499	2.36497	0.999989	0.392775	0.38971
UP_SEQ_FEATURE	DOMAIN:Nuclear receptor	8	0.993789	0.0111426	A0A1S3S6J7, A0A1S3SPW3, A0A1S3M7X3, A0A1S3M750, A0A1S3RVC5, A0A1S3M7Y6, Q6R7S4, A0A068B2K1, A0A1S3M7B9, A0A1S3P5D3, A0A1S3M7X1	756	140	43710	3.30385	0.995587	0.396118	0.393663
UP_SEQ_FEATURE	DOMAIN:EGF-like	18	2.23602	0.011458	A0A1S3L028, A0A1S3PMJ7, A0A1S3MN05, A0A1S3NLL6, A0A1S3KJU7, A0A1S3LMP1, A0A1S3KK25, A0A1S3S653, A0A1S3KK73, A0A1S3KQE5, A0A1S3LMB9, A0A1S3ME54, A0A1S3SPC4, A0A1S3SPC6, A0A1S3SF81, A0A1S3SYB3, A0A1S3NLK9, A0A1S3KXV5, A0A1S3SPY5, A0A1S3PMI4, A0A1S3STP2, A0A1S3RZC4, A0A1S3ME66, A0A1S3NFV5, A0A1S3SF89, A0A1S3MEW0, A0A1S3LMA3	756	530	43710	1.96361	0.996219	0.396118	0.393663
GOTERM_CC_DIRECT	GO:0016021~integral component of membrane	258	32.0497	0.0130555	A0A1S3NVJ0, A0A1S3SSE6, A0A1S3RVN9, A0A1S3S2D4, A0A1S3T6I9, A0A1S3Q1H5, A0A1S3MZ46, A0A1S3KUQ0, A0A1S3SMZ7, C0H953, B0S4S0, A0A1S3SMZ9, A0A1S3M9T0, A0A1S3SRT0, A0A1S3N471, A0A1S3LJ83, A0A1S3R7A4, A0A1S3LHU0, A0A1S3QVA1, A0A1S3KI93, A0A1S3SSE4, A0A1S3T3D6, A0A1S3M5M5, A0A1S3LNQ8, A0A1S3KKN8, A0A1S3SYB3, B5X3G7, A0A1S3LP43, A0A1S3RG19, A0A1S3NYA0, B5DGJ3, A0A1S3PET9, A0A1S3RXC4, A0A1S3MZF1, A0A1S3M…	525	11154	25256	1.11274	0.814018	0.417776	0.417776
SMART	SM00225:BTB	16	1.98758	0.0147422	A0A1S3MKE7, A0A1S3M8Z9, A0A1S3P4M0, B5DGC0, A0A1S3KQ13, A0A1S3MBL8, A0A1S3MBJ9, A0A1S3R5Y8, A0A1S3RTV3, A0A1S3MKR4, A0A1S3RTV2, A0A1S3PL68, A0A1S3NFT5, A0A1S3MBT8, A0A1S3MK63, A0A1S3P9J8, A0A1S3N8J8, A0A1S3LBY5, A0A1S3LXQ9	488	383	23457	2.00805	0.985271	0.418679	0.412782
GOTERM_CC_DIRECT	GO:0008076~voltage-gated potassium channel complex	7	0.869565	0.0171843	A0A1S3LB07, A0A1S3PZS9, A0A1S3LUR8, A0A1S3M8Z9, A0A1S3LA05, A0A1S3MK63, A0A1S3P4M0, A0A1S3LBY5	525	99	25256	3.40148	0.891251	0.439919	0.439919
SMART	SM00385:CYCLIN	6	0.745342	0.0178936	A0A1S3MJT5, B5X2H1, C0H9B3, A0A1S3L821, A0A1S3SPC2, A0A1S3KR30	488	73	23457	3.95076	0.99407	0.46198	0.455473
UP_SEQ_FEATURE	DOMAIN:NR LBD	8	0.993789	0.0157812	A0A1S3S6J7, A0A1S3SPW3, A0A1S3M7X3, A0A1S3M750, A0A1S3RVC5, A0A1S3M7Y6, Q6R7S4, A0A068B2K1, A0A1S3M7B9, A0A1S3P5D3, A0A1S3M7X1	756	150	43710	3.0836	0.999547	0.509208	0.506052
INTERPRO	IPR001628:Zinc finger, nuclear hormone receptor-type	8	0.993789	0.0141555	A0A1S3S6J7, A0A1S3SPW3, A0A1S3M7X3, A0A1S3M750, A0A1S3RVC5, A0A1S3M7Y6, Q6R7S4, A0A068B2K1, A0A1S3M7B9, A0A1S3P5D3, A0A1S3M7X1	771	140	42499	3.14982	1	0.532698	0.52854
INTERPRO	IPR007110:Immunoglobulin-like domain	37	4.59627	0.0143223	A0A1S3RF84, A0A1S3RTH5, A0A1S3NHB5, A0A1S3LPF1, A0A1S3LZR0, B0S4S0, A0A1S3NXV8, A0A1S3T0V2, A0A1S3NQ36, A0A1S3SM98, A0A1S3RV12, A0A1S3ML08, A0A1S3LP60, A0A1S3MDP9, A0A1S3T2Q7, A0A1S3RQS0, A0A1S3P1X3, A0A1S3MLV3, A0A1S3RGS7, A0A1S3SFV9, A0A1S3RSB3, A0A1S3NWS7, A0A1S3NWQ5, A0A1S3L0H3, A0A1S3LNQ8, A0A1S3R6J1, A0A1S3T181, A0A1S3MML2, A0A1S3PAA8, A0A1S3NSS5, Q70YG5, A0A1S3NSU2, A0A1S3NNS4, A0A1S3NXE9,…	771	1348	42499	1.51299	1	0.532698	0.52854
SMART	SM00112:CA	13	1.61491	0.0225597	A0A1S3R3Q6, A0A1S3R2R8, A0A1S3RQM3, A0A1S3P384, A0A1S3Q7W0, A0A1S3R0X7, A0A1S3NCQ5, A0A1S3R0X3, A0A1S3KQE5, A0A1S3MD20, A0A1S3QVA1, A0A1S3SSE4, A0A1S3NC75	488	298	23457	2.09691	0.998467	0.533912	0.526392
GOTERM_BP_DIRECT	GO:0006486~protein glycosylation	14	1.73913	0.00372573	A0A1S3R2I9, A0A1S3MJD4, A0A1S3M5M5, A0A1S3MS47, A0A1S3M5Z8, A0A1S3MSQ1, A0A1S3PXT2, A0A1S3ML10, A0A1S3KIT5, A0A1S3KJ77, A0A1S3KYA3, A0A1S3NWA7, A0A1S3QAN9, A0A1S3MEU7, A0A1S3P9B5, B5X5Y7, A0A1S3NWN6	355	276	17770	2.53909	0.659978	0.536505	0.536505
UP_KW_MOLECULAR_FUNCTION	KW-0904~Protein phosphatase	8	0.993789	0.0429341	A0A1S3KN71, A0A1S3P6R7, A0A1S3LJG2, A0A1S3LZR0, A0A1S3PG46, A0A1S3LA12, A0A1S3P3N0, C0H9Q3, C0H970	314	152	14791	2.47922	0.928136	0.546964	0.546964
UP_KW_MOLECULAR_FUNCTION	KW-0010~Activator	12	1.49068	0.0455803	B9EQ33, A0A1S3KZU0, Q7ZTG6, A0A1S3RU05, A0A1S3KJU7, A0A1S3KK25, A0A1S3MVC4, A0A1S3MN81, A0A1S3KK73, A0A1S3LUE4, A0A1S3SPC2, A0A1S3NQD2, B5XGH3, A0A1S3ME51, A0A1S3S5F5	314	290	14791	1.94918	0.939136	0.546964	0.546964
KEGG_PATHWAY	sasa04613:Neutrophil extracellular trap formation	14	1.73913	0.00181188	A0A1S3R4I6, A0A1S3PLC7, B9ELI1, A0A1S3P7S8, A0A1S3MQX9, A0A1S3PLJ1, A0A1S3T0V7, A0A1S3P7W1, A0A1S3RN49, A0A1S3KK96, A0A1S3T3K2, A0A1S3NNU0, A0A1S3QZI8, B5X240, O42161, A0A1S3MB65	341	240	16107	2.75535	0.423806	0.550811	0.550811
INTERPRO	IPR013763:Cyclin-like	6	0.745342	0.0159657	A0A1S3MJT5, B5X2H1, C0H9B3, A0A1S3L821, A0A1S3SPC2, A0A1S3KR30	771	81	42499	4.08311	1	0.575264	0.570773
UP_SEQ_FEATURE	DOMAIN:Rho-GAP	9	1.11801	0.0190613	A0A1S3R4W4, A0A1S3QBF2, A0A1S3RJ58, A0A1S3NC17, A0A1S3SX58, A0A1S3QZI8, A0A1S3KJ18, A0A1S3T571, A0A1S3KJH0, A0A1S3QTZ8	756	192	43710	2.71019	0.99991	0.576604	0.57303
SMART	SM00399:ZnF_C4	8	0.993789	0.0271334	A0A1S3S6J7, A0A1S3SPW3, A0A1S3M7X3, A0A1S3M750, A0A1S3RVC5, A0A1S3M7Y6, Q6R7S4, A0A068B2K1, A0A1S3M7B9, A0A1S3P5D3, A0A1S3M7X1	488	140	23457	2.74672	0.999595	0.59276	0.584412
UP_KW_MOLECULAR_FUNCTION	KW-0829~Tyrosine-protein kinase	7	0.869565	0.059838	A0A1S3P450, A0A1S3MFQ8, A0A1S3LUQ7, A0A1S3LUV7, A0A1S3LV56, A0A1S3LVW8, A0A1S3MML2, A0A1S3PAA8, A0A1S3MND8, A0A1S3R1P5, A0A1S3P256	314	131	14791	2.51707	0.97533	0.598327	0.598327
UP_KW_MOLECULAR_FUNCTION	KW-0343~GTPase activation	8	0.993789	0.0698048	A0A1S3RJ58, A0A1S3SN51, A0A1S3PZQ1, A0A1S3NC17, A0A1S3PZY6, A0A1S3KZ90, A0A1S3T571, A0A1S3LDC3, A0A1S3KYE9, A0A1S3QTZ8	314	170	14791	2.21671	0.986985	0.598327	0.598327
SMART	SM00430:HOLI	8	0.993789	0.0309746	A0A1S3S6J7, A0A1S3SPW3, A0A1S3M7X3, A0A1S3M750, A0A1S3RVC5, A0A1S3M7Y6, Q6R7S4, A0A068B2K1, A0A1S3M7B9, A0A1S3P5D3, A0A1S3M7X1	488	144	23457	2.67042	0.999868	0.628341	0.619491
INTERPRO	IPR001723:Steroid hormone receptor	8	0.993789	0.0180386	A0A1S3S6J7, A0A1S3SPW3, A0A1S3M7X3, A0A1S3M750, A0A1S3RVC5, A0A1S3M7Y6, Q6R7S4, A0A068B2K1, A0A1S3M7B9, A0A1S3P5D3, A0A1S3M7X1	771	147	42499	2.99983	1	0.630258	0.625339
UP_KW_MOLECULAR_FUNCTION	KW-0156~Chromatin regulator	8	0.993789	0.0843015	A0A1S3PLC7, A0A1S3N6G9, A0A1S3L821, A0A1S3MI76, A0A1S3RU05, A0A1S3RK97, A0A1S3PLJ1, B5XGH3, A0A1S3RN49, A0A1S3KR30	314	178	14791	2.11708	0.994928	0.632261	0.632261
INTERPRO	IPR003599:Immunoglobulin subtype	32	3.97516	0.019079	A0A1S3RTH5, A0A1S3NHB5, A0A1S3LPF1, A0A1S3LZR0, A0A1S3T0V2, A0A1S3NQ36, A0A1S3SM98, A0A1S3ML08, A0A1S3LP60, A0A1S3MDP9, A0A1S3T2Q7, A0A1S3RQS0, A0A1S3P1X3, A0A1S3MLV3, A0A1S3SFV9, A0A1S3RSB3, A0A1S3NWS7, A0A1S3NWQ5, A0A1S3L0H3, A0A1S3LNQ8, A0A1S3R6J1, A0A1S3T181, A0A1S3MML2, A0A1S3PAA8, A0A1S3NSS5, Q70YG5, A0A1S3NSU2, A0A1S3NXE9, A0A1S3LNZ8, A0A1S3SQJ1, A0A1S3T638, A0A1S3NH78, A0A1S3NHZ6, A0A1S3M…	771	1149	42499	1.53516	1	0.637739	0.632761
INTERPRO	IPR017441:Protein kinase, ATP binding site	27	3.35404	0.0198504	A0A1S3R4I6, A0A1S3NHB5, A0A1S3KY68, A0A1S3LUV7, A0A1S3P7S8, A0A1S3RY14, A0A1S3LV56, A0A1S3NDH7, A0A1S3RHD5, A0A1S3Q4N3, A0A1S3RIJ9, A0A1S3P7W1, A0A1S3Q6Z6, C0HBI7, A0A1S3Q652, A0A1S3P450, B5X172, A0A1S3Q4F6, A0A1S3N7M7, A0A1S3N6K6, A0A1S3KYX7, A0A1S3NWS7, A0A1S3NWQ5, A0A1S3Q4G1, A0A1S3LUQ7, A0A1S3KX30, A0A1S3MPJ3, A0A1S3Q648, A0A1S3LVW8, A0A1S3MML2, A0A1S3PAA8, A0A1S3R1P5, A0A1S3P256, A0A1S3NSY8,…	771	926	42499	1.60723	1	0.637739	0.632761
INTERPRO	IPR000536:Nuclear hormone receptor, ligand-binding, core	8	0.993789	0.0199121	A0A1S3S6J7, A0A1S3SPW3, A0A1S3M7X3, A0A1S3M750, A0A1S3RVC5, A0A1S3M7Y6, Q6R7S4, A0A068B2K1, A0A1S3M7B9, A0A1S3P5D3, A0A1S3M7X1	771	150	42499	2.93984	1	0.637739	0.632761
SMART	SM00875:SM00875	7	0.869565	0.0353936	A0A1S3RTV3, A0A1S3RTV2, A0A1S3PL68, A0A1S3MBT8, A0A1S3P9J8, B5DGC0, A0A1S3MBL8, A0A1S3MBJ9, A0A1S3R5Y8	488	117	23457	2.87584	0.999964	0.670119	0.660681
SMART	SM00324:RhoGAP	9	1.11801	0.0377559	A0A1S3R4W4, A0A1S3QBF2, A0A1S3RJ58, A0A1S3NC17, A0A1S3SX58, A0A1S3QZI8, A0A1S3KJ18, A0A1S3T571, A0A1S3KJH0, A0A1S3QTZ8	488	183	23457	2.36398	0.999982	0.670167	0.660728
INTERPRO	IPR011705:BTB/Kelch-associated	7	0.869565	0.0223428	A0A1S3RTV3, A0A1S3RTV2, A0A1S3PL68, A0A1S3MBT8, A0A1S3P9J8, B5DGC0, A0A1S3MBL8, A0A1S3MBJ9, A0A1S3R5Y8	771	120	42499	3.21545	1	0.696249	0.690814
SMART	SM00060:FN3	17	2.1118	0.0419227	A0A1S3MRJ3, A0A1S3NWS7, A0A1S3NWQ5, A0A1S3L0H3, A0A1S3P6R7, A0A1S3MVQ1, A0A1S3T181, A0A1S3LZR0, A0A1S3MV74, A0A1S3P3N0, A0A1S3NSS5, A0A1S3NSU2, A0A1S3R1P5, B5X3G7, A0A1S3KN71, A0A1S3P450, A0A1S3MDP9, A0A1S3MFQ8, A0A1S3LA12, A0A1S3NWC2, B5X2W2	488	475	23457	1.72031	0.999995	0.700356	0.690492
GOTERM_MF_DIRECT	GO:0003746~translation elongation factor activity	7	0.869565	0.00995614	A0A1S3PR50, A0A1S3RTU1, A0A1S3RTV0, A0A1S3RVC8, A0A1S3RVD8, A0A1S3RV26, A0A1S3RVD5, A0A1S3RTR5, A0A1S3RV22, A0A1S3NQD2, B5X6T0, C0HBS1	541	92	27281	3.83684	0.946697	0.723224	0.723224
GOTERM_MF_DIRECT	GO:0004725~protein tyrosine phosphatase activity	11	1.36646	0.0123417	A0A1S3KKB1, A0A1S3P6R7, A0A1S3Q837, A0A1S3LJG2, A0A1S3LZR0, A0A1S3Q834, A0A1S3P3N0, C0H970, A0A1S3KK69, A0A1S3KN71, A0A1S3SU44, A0A1S3KL32, A0A1S3PG46, A0A1S3KKB7, A0A1S3LA12, C0H9Q3, A0A1S3KKA2	541	219	27281	2.53286	0.973711	0.723224	0.723224
UP_SEQ_FEATURE	DOMAIN:PAS	6	0.745342	0.0256639	A0A1S3PLV9, A0A1S3MVC4, A0A1S3MWU5, A0A1S3M878, Q7ZTG6, A0A1S3NIQ1, A0A1S3MVK5	756	96	43710	3.61359	0.999997	0.730667	0.726138
UP_SEQ_FEATURE	COMPBIAS:Pro residues	78	9.68944	0.0275594	A0A1S3L3K3, A0A1S3SQZ1, A0A1S3PFD5, A0A1S3RTR5, A0A1S3MWW1, A0A1S3PBD3, A0A1S3SNL1, A0A1S3LHU9, A0A1S3PFM5, A0A1S3LJY1, A0A1S3KZ25, A0A1S3T181, A0A1S3SYB3, A0A1S3MYT4, A0A1S3R439, A0A1S3RFG8, A0A1S3NSU2, A0A1S3Q3V2, A0A1S3RK97, A0A1S3KRD4, A0A1S3SXP7, A0A1S3N5B2, A0A1S3PEY3, A0A1S3S6J7, A0A1S3MLG5, A0A1S3LSH1, A0A1S3NEF9, C0H978, A0A1S3SP51, A0A1S3SJR5, A0A1S3S9X9, A0A1S3NLL6, A0A1S3NWZ8, A0A1S3S…	756	3579	43710	1.26006	0.999999	0.741042	0.736448
UP_SEQ_FEATURE	DOMAIN:G_PROTEIN_RECEP_F1_2	26	3.22981	0.0296286	A0A1S3RVN9, A0A1S3MRK6, A0A1S3MZ46, A0A1S3PUP5, A0A1S3SRT0, A0A1S3T0V7, A0A1S3SX63, A0A1S3N471, A0A1S3PIQ6, A0A1S3MQA9, A0A1S3N5E9, A0A1S3LD20, A0A1S3SNA2, A0A1S3NZ16, A0A1S3RSC0, A0A1S3M944, A0A1S3Q967, A0A1S3MMT9, A0A1S3NQS3, A0A1S3KTB8, A0A1S3LGV7, A0A1S3RJT3, A0A1S3LGV1, A0A1S3RXC4, A0A1S3PCR4, A0A1S3P2J9, A0A1S3LZM2	756	963	43710	1.56101	1	0.754751	0.750072
SMART	SM00008:HormR	5	0.621118	0.0483144	A0A1S3R3V5, A0A1S3R2E4, A0A1S3N8F6, A0A1S3R2E1, A0A1S3N7V2, A0A1S3N7H7, A0A1S3R6V7, A0A1S3S6C2, A0A1S3KJM2	488	66	23457	3.64149	0.999999	0.762293	0.751557
INTERPRO	IPR000198:Rho GTPase-activating protein domain	9	1.11801	0.0252995	A0A1S3R4W4, A0A1S3QBF2, A0A1S3RJ58, A0A1S3NC17, A0A1S3SX58, A0A1S3QZI8, A0A1S3KJ18, A0A1S3T571, A0A1S3KJH0, A0A1S3QTZ8	771	193	42499	2.57045	1	0.767639	0.761647
UP_SEQ_FEATURE	BINDING:ATP	27	3.35404	0.0331375	A0A1S3R4I6, A0A1S3NHB5, A0A1S3KY68, A0A1S3LUV7, A0A1S3P7S8, A0A1S3RY14, A0A1S3LV56, A0A1S3NDH7, A0A1S3RHD5, A0A1S3Q4N3, A0A1S3RIJ9, A0A1S3P7W1, A0A1S3Q6Z6, C0HBI7, A0A1S3Q652, A0A1S3P450, B5X172, A0A1S3Q4F6, A0A1S3N7M7, A0A1S3N6K6, A0A1S3KYX7, A0A1S3NWS7, A0A1S3NWQ5, A0A1S3Q4G1, A0A1S3LUQ7, A0A1S3KX30, A0A1S3MPJ3, A0A1S3Q648, A0A1S3LVW8, A0A1S3MML2, A0A1S3PAA8, A0A1S3R1P5, A0A1S3P256, A0A1S3NSY8,…	756	1018	43710	1.53347	1	0.801928	0.796957
UP_SEQ_FEATURE	DOMAIN:Fibrinogen C-terminal	6	0.745342	0.0370763	A0A1S3KY00, A0A1S3T3K2, A0A1S3KY73, A0A1S3LUV9, A0A1S3PMJ7, A0A1S3PMI4, A0A1S3LVM4	756	106	43710	3.27269	1	0.829968	0.824823
UP_SEQ_FEATURE	DOMAIN:G_PROTEIN_RECEP_F2_3	5	0.621118	0.0377258	A0A1S3R3V5, A0A1S3R2E4, A0A1S3N8F6, A0A1S3R2E1, A0A1S3N7V2, A0A1S3N7H7, A0A1S3R6V7, A0A1S3S6C2, A0A1S3KJM2	756	73	43710	3.9601	1	0.829968	0.824823
INTERPRO	IPR014868:Cadherin prodomain	3	0.372671	0.0294479	A0A1S3P384, A0A1S3MD20, A0A1S3R3Q6	771	15	42499	11.0244	1	0.8706	0.863804
INTERPRO	IPR000152:EGF-type aspartate/asparagine hydroxylation site	11	1.36646	0.0306961	A0A1S3SF81, A0A1S3SYB3, A0A1S3KXV5, A0A1S3SPY5, A0A1S3MN05, A0A1S3KJU7, A0A1S3KK25, A0A1S3STP2, A0A1S3KK73, A0A1S3RZC4, A0A1S3KQE5, A0A1S3ME66, A0A1S3ME54, A0A1S3SF89, A0A1S3MEW0, A0A1S3SPC4, A0A1S3SPC6	771	277	42499	2.18896	1	0.884814	0.877908
UP_KW_BIOLOGICAL_PROCESS	KW-0524~Neurogenesis	5	0.621118	0.0884427	A0A1S3LP60, A0A1S3M958, C0HB19, A0A1S3M878, A0A1S3MML2, A0A1S3MND8	159	78	7294	2.94065	0.996136	0.943474	0.943474
SMART	SM01367:SM01367	2	0.248447	0.0805	A0A1S3L821, A0A1S3KR30	488	4	23457	24.0338	1	1	0.989399
SMART	SM00706:TECPR	3	0.372671	0.081731	B9ENV9, C0H8Q1, A0A1S3N1G9	488	23	23457	6.26969	1	1	0.989399
SMART	SM00409:IG	32	3.97516	0.0843404	A0A1S3RTH5, A0A1S3NHB5, A0A1S3LPF1, A0A1S3LZR0, A0A1S3T0V2, A0A1S3NQ36, A0A1S3SM98, A0A1S3ML08, A0A1S3LP60, A0A1S3MDP9, A0A1S3T2Q7, A0A1S3RQS0, A0A1S3P1X3, A0A1S3MLV3, A0A1S3SFV9, A0A1S3RSB3, A0A1S3NWS7, A0A1S3NWQ5, A0A1S3L0H3, A0A1S3LNQ8, A0A1S3R6J1, A0A1S3T181, A0A1S3MML2, A0A1S3PAA8, A0A1S3NSS5, Q70YG5, A0A1S3NSU2, A0A1S3NXE9, A0A1S3LNZ8, A0A1S3SQJ1, A0A1S3T638, A0A1S3NH78, A0A1S3NHZ6, A0A1S3M…	488	1149	23457	1.3387	1	1	0.989399
SMART	SM00072:GuKc	5	0.621118	0.0850471	A0A1S3LKW7, A0A1S3Q849, A0A1S3Q805, A0A1S3NBJ1, A0A1S3MCC3, C0H9R6, A0A1S3MCB3, A0A1S3Q810, A0A1S3T453, A0A1S3T454, A0A1S3Q9K4	488	80	23457	3.00423	1	1	0.989399
SMART	SM00458:RICIN	4	0.496894	0.0892949	A0A1S3ML10, A0A1S3M5M5, A0A1S3NWA7, A0A1S3QAN9, B5X5Y7, A0A1S3NWN6	488	51	23457	3.77001	1	1	0.989399
SMART	SM00179:EGF_CA	12	1.49068	0.0931446	A0A1S3SF81, A0A1S3SYB3, A0A1S3KXV5, A0A1S3SPY5, A0A1S3MN05, A0A1S3KJU7, A0A1S3T123, A0A1S3KK25, A0A1S3STP2, A0A1S3KK73, A0A1S3RZC4, A0A1S3KQE5, A0A1S3ME66, A0A1S3ME54, A0A1S3SF89, A0A1S3MEW0, A0A1S3SPC4, A0A1S3SPC6	488	336	23457	1.7167	1	1	0.989399
SMART	SM01369:SM01369	2	0.248447	0.0995933	A0A1S3L821, A0A1S3KR30	488	5	23457	19.227	1	1	0.989399
INTERPRO	IPR008979:Galactose-binding domain-like	9	1.11801	0.0375556	A0A1S3P450, A0A1S3MJD4, A0A1S3MFQ8, A0A1S3SQP5, A0A1S3LM54, A0A1S3PMJ7, A0A1S3Q7V7, A0A1S3PMI4, A0A1S3R1P5	771	209	42499	2.37367	1	1	0.993056
INTERPRO	IPR020350:Chemokine-like protein, FAM19A2	3	0.372671	0.0414099	A0A1S3LD39, A0A1S3P1S2, A0A1S3P1V8, A0A1S3LDH3	771	18	42499	9.18699	1	1	0.993056
INTERPRO	IPR003968:Potassium channel, voltage dependent, Kv	5	0.621118	0.0418468	A0A1S3PZS9, A0A1S3M8Z9, A0A1S3MK63, A0A1S3P4M0, A0A1S3LBY5	771	72	42499	3.82791	1	1	0.993056
INTERPRO	IPR000276:G protein-coupled receptor, rhodopsin-like	26	3.22981	0.0420143	A0A1S3RVN9, A0A1S3MRK6, A0A1S3MZ46, A0A1S3PUP5, A0A1S3SRT0, A0A1S3T0V7, A0A1S3SX63, A0A1S3N471, A0A1S3PIQ6, A0A1S3MQA9, A0A1S3N5E9, A0A1S3LD20, A0A1S3SNA2, A0A1S3NZ16, A0A1S3RSC0, A0A1S3M944, A0A1S3Q967, A0A1S3MMT9, A0A1S3NQS3, A0A1S3KTB8, A0A1S3LGV7, A0A1S3RJT3, A0A1S3LGV1, A0A1S3RXC4, A0A1S3PCR4, A0A1S3P2J9, A0A1S3LZM2	771	947	42499	1.51338	1	1	0.993056
INTERPRO	IPR008936:Rho GTPase activation protein	10	1.24224	0.0428149	A0A1S3R4W4, A0A1S3QBF2, A0A1S3RJ58, A0A1S3NC17, A0A1S3SX58, A0A1S3QZI8, A0A1S3KJ18, A0A1S3KZ90, A0A1S3T571, A0A1S3KJH0, A0A1S3KYE9, A0A1S3QTZ8	771	254	42499	2.17015	1	1	0.993056
INTERPRO	IPR001879:GPCR, family 2, extracellular hormone receptor domain	5	0.621118	0.0436629	A0A1S3R3V5, A0A1S3R2E4, A0A1S3N8F6, A0A1S3R2E1, A0A1S3N7V2, A0A1S3N7H7, A0A1S3R6V7, A0A1S3S6C2, A0A1S3KJM2	771	73	42499	3.77547	1	1	0.993056
INTERPRO	IPR002181:Fibrinogen, alpha/beta/gamma chain, C-terminal globular domain	6	0.745342	0.0439765	A0A1S3KY00, A0A1S3T3K2, A0A1S3KY73, A0A1S3LUV9, A0A1S3PMJ7, A0A1S3PMI4, A0A1S3LVM4	771	106	42499	3.12011	1	1	0.993056
INTERPRO	IPR000742:Epidermal growth factor-like domain	18	2.23602	0.0452384	A0A1S3L028, A0A1S3PMJ7, A0A1S3MN05, A0A1S3NLL6, A0A1S3KJU7, A0A1S3LMP1, A0A1S3KK25, A0A1S3S653, A0A1S3KK73, A0A1S3KQE5, A0A1S3LMB9, A0A1S3ME54, A0A1S3SPC4, A0A1S3SPC6, A0A1S3SF81, A0A1S3SYB3, A0A1S3NLK9, A0A1S3KXV5, A0A1S3SPY5, A0A1S3PMI4, A0A1S3STP2, A0A1S3RZC4, A0A1S3ME66, A0A1S3NFV5, A0A1S3SF89, A0A1S3MEW0, A0A1S3LMA3	771	596	42499	1.66476	1	1	0.993056
INTERPRO	IPR017983:GPCR, family 2, secretin-like, conserved site	5	0.621118	0.0455225	A0A1S3R3V5, A0A1S3R2E4, A0A1S3N8F6, A0A1S3R2E1, A0A1S3N7V2, A0A1S3N7H7, A0A1S3R6V7, A0A1S3S6C2, A0A1S3KJM2	771	74	42499	3.72445	1	1	0.993056
INTERPRO	IPR001881:EGF-like calcium-binding	12	1.49068	0.0459076	A0A1S3SF81, A0A1S3SYB3, A0A1S3KXV5, A0A1S3SPY5, A0A1S3MN05, A0A1S3KJU7, A0A1S3T123, A0A1S3KK25, A0A1S3STP2, A0A1S3KK73, A0A1S3RZC4, A0A1S3KQE5, A0A1S3ME66, A0A1S3ME54, A0A1S3SF89, A0A1S3MEW0, A0A1S3SPC4, A0A1S3SPC6	771	339	42499	1.95122	1	1	0.993056
INTERPRO	IPR009030:Insulin-like growth factor binding protein, N-terminal	12	1.49068	0.0471334	A0A1S3SF81, A0A1S3S828, A0A1S3SYB3, A0A1S3SPY5, A0A1S3MN05, A0A1S3R1P5, A0A1S3KJU7, A0A1S3T123, A0A1S3KK25, A0A1S3MFQ8, A0A1S3KK73, A0A1S3RZC4, A0A1S3ME66, A0A1S3ME54, A0A1S3SF89, A0A1S3MEW0, A0A1S3SPC4, A0A1S3SPC6	771	340	42499	1.94548	1	1	0.993056
INTERPRO	IPR017452:GPCR, rhodopsin-like, 7TM	26	3.22981	0.0484318	A0A1S3RVN9, A0A1S3MRK6, A0A1S3MZ46, A0A1S3PUP5, A0A1S3SRT0, A0A1S3T0V7, A0A1S3SX63, A0A1S3N471, A0A1S3PIQ6, A0A1S3MQA9, A0A1S3N5E9, A0A1S3LD20, A0A1S3SNA2, A0A1S3NZ16, A0A1S3RSC0, A0A1S3M944, A0A1S3Q967, A0A1S3MMT9, A0A1S3NQS3, A0A1S3KTB8, A0A1S3LGV7, A0A1S3RJT3, A0A1S3LGV1, A0A1S3RXC4, A0A1S3PCR4, A0A1S3P2J9, A0A1S3LZM2	771	963	42499	1.48823	1	1	0.993056
INTERPRO	IPR000014:PAS domain	6	0.745342	0.0501484	A0A1S3PLV9, A0A1S3MVC4, A0A1S3MWU5, A0A1S3M878, Q7ZTG6, A0A1S3NIQ1, A0A1S3MVK5	771	110	42499	3.00665	1	1	0.993056
INTERPRO	IPR003392:Patched	3	0.372671	0.0502234	A0A1S3S905, A0A1S3MAM4, A0A1S3MA47	771	20	42499	8.26829	1	1	0.993056
INTERPRO	IPR005401:Potassium channel, voltage-dependent, beta subunit, KCNAB2	2	0.248447	0.0533766	A0A1S3P394, A0A1S3MF33, A0A1S3MFI9, A0A1S3P3E7, A0A1S3MET3, A0A1S3P3E5	771	3	42499	36.7479	1	1	0.993056
INTERPRO	IPR008365:Prostanoid receptor	3	0.372671	0.0596401	A0A1S3SX63, A0A1S3MQA9, A0A1S3SRT0	771	22	42499	7.51663	1	1	0.993056
INTERPRO	IPR020837:Fibrinogen, conserved site	4	0.496894	0.0620559	A0A1S3KY00, A0A1S3T3K2, A0A1S3KY73, A0A1S3LUV9, A0A1S3LVM4	771	50	42499	4.40975	1	1	0.993056
INTERPRO	IPR008145:Guanylate kinase/L-type calcium channel	5	0.621118	0.0642074	A0A1S3LKW7, A0A1S3Q849, A0A1S3Q805, A0A1S3NBJ1, A0A1S3MCC3, C0H9R6, A0A1S3MCB3, A0A1S3Q810, A0A1S3T453, A0A1S3T454, A0A1S3Q9K4	771	83	42499	3.3206	1	1	0.993056
INTERPRO	IPR006624:Beta-propeller repeat TECPR	3	0.372671	0.0645574	B9ENV9, C0H8Q1, A0A1S3N1G9	771	23	42499	7.18982	1	1	0.993056
INTERPRO	IPR020590:Guanylate kinase, conserved site	4	0.496894	0.0650822	A0A1S3LKW7, A0A1S3NBJ1, A0A1S3MCC3, A0A1S3MCB3, A0A1S3T453, A0A1S3T454	771	51	42499	4.32329	1	1	0.993056
INTERPRO	IPR004481:Sodium/potassium/calcium exchanger	3	0.372671	0.0696052	A0A1S3MBW8, A0A1S3N402, A0A1S3SF14	771	24	42499	6.89024	1	1	0.993056
INTERPRO	IPR024599:Domain of unknown function DUF3452, retinoblastoma-associated	2	0.248447	0.0705288	A0A1S3L821, A0A1S3KR30	771	4	42499	27.561	1	1	0.993056
INTERPRO	IPR026878:Leucine-rich repeat-containing protein 4C	2	0.248447	0.0705288	A0A1S3ML08, A0A1S3KPH7	771	4	42499	27.561	1	1	0.993056
INTERPRO	IPR020969:Ankyrin-G binding site	2	0.248447	0.0705288	A0A1S3LB07, A0A1S3LUR8, A0A1S3LA05	771	4	42499	27.561	1	1	0.993056
INTERPRO	IPR003051:GPCR, family 2, corticotropin releasing factor receptor	2	0.248447	0.0705288	A0A1S3R6V7, A0A1S3S6C2	771	4	42499	27.561	1	1	0.993056
INTERPRO	IPR003131:Potassium channel tetramerisation-type BTB domain	6	0.745342	0.0715578	A0A1S3PZS9, A0A1S3M8Z9, A0A1S3MK63, A0A1S3P4M0, A0A1S3LBY5, A0A1S3LXQ9	771	122	42499	2.71091	1	1	0.993056
INTERPRO	IPR000731:Sterol-sensing domain	3	0.372671	0.0747773	A0A1S3S905, A0A1S3MAM4, A0A1S3MA47	771	25	42499	6.61463	1	1	0.993056
INTERPRO	IPR000313:PWWP	4	0.496894	0.0778432	A0A1S3MYE8, A0A1S3PZP1, A0A1S3RK97, A0A1S3LIB9	771	55	42499	4.00887	1	1	0.993056
INTERPRO	IPR001508:NMDA receptor	4	0.496894	0.0811921	A0A1S3Q4T0, A0A1S3LNK9, A0A1S3S6W1, A0A1S3NEF9, A0A1S3NF10, A0A1S3LNT5	771	56	42499	3.93728	1	1	0.993056
INTERPRO	IPR008974:TRAF-like	4	0.496894	0.0846024	A0A1S3P2I7, A0A1S3KYC4, A0A1S3NFT5, A0A1S3KM78	771	57	42499	3.8682	1	1	0.993056
INTERPRO	IPR013767:PAS fold	4	0.496894	0.0846024	A0A1S3MVC4, A0A1S3M878, Q7ZTG6, A0A1S3NIQ1	771	57	42499	3.8682	1	1	0.993056
INTERPRO	IPR021118:Procalcitonin, alpha type	2	0.248447	0.0873706	B5XGR7	771	5	42499	22.0488	1	1	0.993056
INTERPRO	IPR015030:Rb C-terminal	2	0.248447	0.0873706	A0A1S3L821, A0A1S3KR30	771	5	42499	22.0488	1	1	0.993056
INTERPRO	IPR015476:Procalcitonin gene-related peptide, proCGRP	2	0.248447	0.0873706	B5XGR7	771	5	42499	22.0488	1	1	0.993056
INTERPRO	IPR015940:Ubiquitin-associated/translation elongation factor EF1B, N-terminal, eukaryote	5	0.621118	0.0889545	A0A1S3PSZ7, A0A1S3LUQ7, A0A1S3LUV7, A0A1S3SY34, A0A1S3LV56, A0A1S3LVW8, A0A1S3SXP7, A0A1S3KWT0	771	93	42499	2.96354	1	1	0.993056
INTERPRO	IPR001762:Blood coagulation inhibitor, Disintegrin	3	0.372671	0.0909785	A0A1S3NLK9, A0A1S3SMZ7, A0A1S3SMZ9, A0A1S3NLL6, A0A1S3S653	771	28	42499	5.90592	1	1	0.993056
INTERPRO	IPR001173:Glycosyl transferase, family 2	4	0.496894	0.091602	A0A1S3ML10, A0A1S3M5M5, A0A1S3NWA7, A0A1S3QAN9, B5X5Y7, A0A1S3NWN6	771	59	42499	3.73708	1	1	0.993056
UP_SEQ_FEATURE	ACT_SITE:Proton acceptor	13	1.61491	0.052438	A0A1S3NHB5, A0A1S3LUQ7, A0A1S3LUV7, A0A1S3LV56, A0A1S3LVW8, A0A1S3MML2, A0A1S3RHD5, A0A1S3RIJ9, A0A1S3R1P5, A0A1S3P256, A0A1S3Q6Z6, A0A1S3S8V3, A0A1S3P450, A0A1S3MFQ8, B5X172, A0A1S3MZJ7, A0A1S3MJX7, A0A1S3NH78, A0A1S3NHZ6, A0A1S3MND8	756	408	43710	1.84222	1	1	0.995859
UP_SEQ_FEATURE	DOMAIN:LRRCT	5	0.621118	0.057844	A0A1S3SV56, A0A1S3Q3B7, A0A1S3RV46, A0A1S3MRQ0, A0A1S3P3E4	756	84	43710	3.44152	1	1	0.995859
UP_SEQ_FEATURE	DOMAIN:PWWP	4	0.496894	0.0666394	A0A1S3MYE8, A0A1S3PZP1, A0A1S3RK97, A0A1S3LIB9	756	54	43710	4.28277	1	1	0.995859
UP_SEQ_FEATURE	DOMAIN:DUF3452	2	0.248447	0.0673244	A0A1S3L821, A0A1S3KR30	756	4	43710	28.9087	1	1	0.995859
UP_SEQ_FEATURE	DOMAIN:SSD	3	0.372671	0.0688275	A0A1S3S905, A0A1S3MAM4, A0A1S3MA47	756	25	43710	6.9381	1	1	0.995859
UP_SEQ_FEATURE	DOMAIN:UBA	5	0.621118	0.0754316	A0A1S3PSZ7, A0A1S3LUQ7, A0A1S3LUV7, A0A1S3SY34, A0A1S3LV56, A0A1S3LVW8, A0A1S3SXP7, A0A1S3KWT0	756	92	43710	3.14225	1	1	0.995859
UP_SEQ_FEATURE	DOMAIN:Rb_C	2	0.248447	0.0834359	A0A1S3L821, A0A1S3KR30	756	5	43710	23.127	1	1	0.995859
UP_SEQ_FEATURE	DOMAIN:Disintegrin	3	0.372671	0.083872	A0A1S3NLK9, A0A1S3SMZ7, A0A1S3SMZ9, A0A1S3NLL6, A0A1S3S653	756	28	43710	6.19473	1	1	0.995859
UP_SEQ_FEATURE	DOMAIN:SAM	8	0.993789	0.0960159	A0A1S3PAU3, A0A1S3P450, A0A1S3MFQ8, A0A1S3PLX9, A0A1S3N3S8, A0A1S3MCH8, A0A1S3R1P5, A0A1S3PLQ9, A0A1S3R7Z7	756	224	43710	2.06491	1	1	0.995859
UP_SEQ_FEATURE	DOMAIN:Lig_chan-Glu_bd	4	0.496894	0.0989633	A0A1S3Q4T0, A0A1S3LNK9, A0A1S3S6W1, A0A1S3NEF9, A0A1S3NF10, A0A1S3LNT5	756	64	43710	3.61359	1	1	0.995859
UP_SEQ_FEATURE	DOMAIN:RB_A	2	0.248447	0.0992695	A0A1S3L821, A0A1S3KR30	756	6	43710	19.2725	1	1	0.995859
KEGG_PATHWAY	sasa04360:Axon guidance	21	2.6087	0.00976854	A0A1S3PYT7, A0A1S3P7S8, A0A1S3KW87, A0A1S3Q7V7, A0A1S3Q4N3, A0A1S3KW83, A0A1S3L048, A0A1S3ML08, A0A1S3P7W1, A0A1S3KWB9, A0A1S3Q652, A0A1S3KK96, A0A1S3P450, A0A1S3NBK6, A0A1S3P1X3, A0A1S3NBK2, A0A1S3QZI8, A0A1S3PYD1, A0A1S3Q4F6, A0A1S3KZS8, A0A1S3N7M7, A0A1S3N6K6, A0A1S3Q4G1, A0A1S3LJG2, A0A1S3Q648, A0A1S3P4T7, A0A1S3R1P5, A0A1S3NNS4, A0A1S3MFQ8, A0A1S3KXB4, A0A1S3MP40, A0A1S3KPH7	341	534	16107	1.85754	0.949422	1	1
KEGG_PATHWAY	sasa05207:Chemical carcinogenesis - receptor activation	18	2.23602	0.0179866	A0A1S3R4I6, B5X6K0, A0A1S3P7S8, Q7ZTG6, A0A1S3P4T7, A0A1S3SPY5, A0A1S3RHD5, A0A1S3RIJ9, A0A1S3Q6Z6, A0A1S3S8V3, A0A1S3P7W1, A0A1S3NX81, A0A1S3MVC4, A0A1S3NWD5, C0H9B3, A0A1S3QZI8, A0A1S3PTB4, Q6R7S4, A0A068B2K1, A0A1S3PVK6	341	459	16107	1.85234	0.995985	1	1
GOTERM_BP_DIRECT	GO:0007156~homophilic cell adhesion via plasma membrane adhesion molecules	13	1.61491	0.0198281	A0A1S3R3Q6, A0A1S3R2R8, A0A1S3RQM3, A0A1S3P384, A0A1S3Q7W0, A0A1S3R0X7, A0A1S3NCQ5, A0A1S3R0X3, A0A1S3KQE5, A0A1S3MD20, A0A1S3QVA1, A0A1S3SSE4, A0A1S3NC75	355	305	17770	2.13355	0.996936	1	1
KEGG_PATHWAY	sasa04080:Neuroactive ligand-receptor interaction	30	3.72671	0.0212969	A0A1S3RVN9, A0A1S3LWV7, A0A1S3SRT0, A0A1S3LX51, A0A1S3T0V7, A0A1S3LNT5, A0A1S3KJM2, A0A1S3SX63, A0A1S3S6W1, A0A1S3PIQ6, A0A1S3MQA9, A0A1S3RI46, A0A1S3LD20, A0A1S3PTB4, A0A1S3SNA2, A0A1S3NZ16, A0A1S3P1J8, A0A1S3LNK9, A0A1S3M944, A0A1S3MMT9, A0A1S3LMS8, A0A1S3R6V7, A0A1S3RHE3, A0A1S3MFH3, A0A1S3R4X7, A0A1S3KTB8, B5XGR7, A0A1S3RJT3, A0A1S3S6C2, A0A1S3LZM2	341	924	16107	1.53359	0.998562	1	1
KEGG_PATHWAY	sasa00534:Glycosaminoglycan biosynthesis - heparan sulfate / heparin	5	0.621118	0.0238647	A0A1S3Q5P9, A0A1S3R890, A0A1S3S2X3, A0A1S3N2E9, A0A1S3NFU1	341	52	16107	4.54179	0.999353	1	1
GOTERM_MF_DIRECT	GO:0008273~calcium, potassium:sodium antiporter activity	3	0.372671	0.026404	A0A1S3MBW8, A0A1S3N402, A0A1S3SF14	541	13	27281	11.637	0.999606	1	1
KEGG_PATHWAY	sasa00510:N-Glycan biosynthesis	7	0.869565	0.0351024	A0A1S3R2I9, A0A1S3MJD4, A0A1S3SFA9, A0A1S3MSQ1, A0A1S3M5Z8, A0A1S3PXT2, A0A1S3P353	341	115	16107	2.87515	0.999981	1	1
GOTERM_MF_DIRECT	GO:0047710~bis(5'-adenosyl)-triphosphatase activity	2	0.248447	0.0391969	B5XGU3, B5X3I9	541	2	27281	50.427	0.999992	1	1
GOTERM_BP_DIRECT	GO:1905606~regulation of presynapse assembly	3	0.372671	0.0395043	A0A1S3SV56, A0A1S3RV46, A0A1S3MRQ0	355	16	17770	9.38556	0.999991	1	1
KEGG_PATHWAY	sasa04727:GABAergic synapse	11	1.36646	0.0497663	A0A1S3R3D1, A0A1S3P7S8, A0A1S3PLI7, A0A1S3P4T7, A0A1S3P249, A0A1S3LMS8, A0A1S3R4U9, A0A1S3NW86, A0A1S3RHE3, A0A1S3P7W1, A0A1S3R4X7, A0A1S3P251, A0A1S3RJ89, A0A1S3RI46	341	260	16107	1.99839	1	1	1
KEGG_PATHWAY	sasa04140:Autophagy - animal	14	1.73913	0.0511644	A0A1S3KLD0, A0A1S3KYX7, A0A1S3R4I6, A0A1S3KVQ5, A0A1S3KY68, B9ELI1, A0A1S3PMM9, B5X917, A0A1S3RVU0, A0A1S3KJY8, A0A1S3R5U0, A0A1S3MZJ7, A0A1S3QZI8, A0A1S3KWM4, B5X431, A0A1S3MVN8	341	370	16107	1.78726	1	1	1
GOTERM_MF_DIRECT	GO:0004653~polypeptide N-acetylgalactosaminyltransferase activity	4	0.496894	0.0531283	A0A1S3ML10, A0A1S3M5M5, A0A1S3NWA7, A0A1S3QAN9, B5X5Y7, A0A1S3NWN6	541	43	27281	4.69088	1	1	1
KEGG_PATHWAY	sasa04340:Hedgehog signaling pathway	7	0.869565	0.0541856	A0A1S3MJT5, A0A1S3PNC3, A0A1S3S905, A0A1S3NFT5, A0A1S3KX30, C0H9B3, A0A1S3MAM4	341	128	16107	2.58314	1	1	1
KEGG_PATHWAY	sasa00532:Glycosaminoglycan biosynthesis - chondroitin sulfate / dermatan sulfate	4	0.496894	0.0551426	A0A1S3S9K0, A0A1S3N565, A0A1S3KJP9, A0A1S3S6J8	341	41	16107	4.60825	1	1	1
GOTERM_BP_DIRECT	GO:0007219~Notch signaling pathway	5	0.621118	0.0577855	A0A1S3NKS5, A0A1S3LPJ6, A0A1S3KK73, A0A1S3SPY5, A0A1S3KJU7, A0A1S3SPC4, A0A1S3KK25, A0A1S3SPC6	355	73	17770	3.42852	1	1	1
KEGG_PATHWAY	sasa04611:Platelet activation	12	1.49068	0.0591577	A0A1S3NWS7, A0A1S3NWQ5, A0A1S3KVQ5, A0A1S3P7S8, A0A1S3P4T7, B5X917, A0A1S3P7W1, A0A1S3SX63, A0A1S3T3K2, A0A1S3MQA9, A0A1S3SX58, A0A1S3QZI8, B5X240, A0A1S3NWC2, O42161, A0A1S3KWM4, A0A1S3MB65	341	305	16107	1.85841	1	1	1
KEGG_PATHWAY	sasa04341:Hedgehog signaling pathway - fly	5	0.621118	0.0604601	A0A1S3S905, A0A1S3NFT5, A0A1S3KX30, A0A1S3MAM4, A0A1S3SQ40	341	70	16107	3.3739	1	1	1
GOTERM_CC_DIRECT	GO:0030425~dendrite	5	0.621118	0.0652206	A0A1S3T028, A0A1S3P4M0, A0A1S3R1P5, A0A1S3NZ16, A0A1S3LBY5	525	73	25256	3.29498	0.999822	1	1
KEGG_PATHWAY	sasa05416:Viral myocarditis	7	0.869565	0.0685363	C0H9B3, A0A1S3LIP9, B5X240, B5X3H3, A0A1S3KI93, O42161, A0A1S3N819, A0A1S3LKM1	341	136	16107	2.43119	1	1	1
GOTERM_BP_DIRECT	GO:0007165~signal transduction	21	2.6087	0.0745027	A0A1S3RTH5, A0A1S3LUV7, A0A1S3PNB0, A0A1S3LV56, A0A1S3LMP1, A0A1S3LKW7, A0A1S3KYC4, A0A1S3QBF2, A0A1S3QZI8, A0A1S3LMB9, A0A1S3LUQ7, A0A1S3S828, A0A1S3PMM9, A0A1S3LVW8, A0A1S3KJ18, A0A1S3S725, A0A1S3KJH0, Q70YG5, A0A1S3P9V1, A0A1S3R4W4, A0A1S3R5U0, A0A1S3MNY7, A0A1S3RJ58, A0A1S3NC17, A0A1S3SX58, A0A1S3N6B1, A0A1S3LMA3	355	708	17770	1.48472	1	1	1
GOTERM_BP_DIRECT	GO:0007409~axonogenesis	3	0.372671	0.0760886	A0A1S3SV56, A0A1S3RV46, A0A1S3MRQ0	355	23	17770	6.52909	1	1	1
GOTERM_BP_DIRECT	GO:0006805~xenobiotic metabolic process	3	0.372671	0.0760886	A0A1S3MVC4, Q7ZTG6, A0A1S3NIQ1	355	23	17770	6.52909	1	1	1
GOTERM_MF_DIRECT	GO:0032052~bile acid binding	2	0.248447	0.0768601	C0H975	541	4	27281	25.2135	1	1	1
GOTERM_BP_DIRECT	GO:0019752~carboxylic acid metabolic process	3	0.372671	0.081948	A0A1S3R3D1, A0A1S3MJX7, A0A1S3R4U9, A0A1S3NW86	355	24	17770	6.25704	1	1	1
GOTERM_MF_DIRECT	GO:0043565~sequence-specific DNA binding	14	1.73913	0.0869091	A0A1S3S6J7, A0A1S3Q3N9, A0A1S3N0J7, A0A1S3SPW3, A0A1S3M7X3, A0A1S3M750, A0A1S3M7Y6, A0A1S3M7B9, A0A1S3M7X1, A0A1S3PBK7, A0A1S3M3E4, A0A1S3RVC5, Q6R7S4, A0A068B2K1, A0A1S3P5D3, A0A1S3ME51, A0A1S3MLB7	541	429	27281	1.64564	1	1	1
GOTERM_MF_DIRECT	GO:0003682~chromatin binding	4	0.496894	0.0913704	A0A1S3PBK7, A0A1S3N6G9, A0A1S3NJ75, A0A1S3KZ92	541	54	27281	3.73533	1	1	1
GOTERM_BP_DIRECT	GO:2000312~regulation of kainate selective glutamate receptor activity	2	0.248447	0.0957261	A0A1S3KTG4, A0A1S3R5Y8	355	5	17770	20.0225	1	1	1

## Sheet: Exp B - Hyper
Category	Term	Count	%	PValue	Genes	List Total	Pop Hits	Pop Total	Fold Enrichment	Bonferroni	Benjamini	FDR
INTERPRO	IPR000233:Cadherin, cytoplasmic domain	9	2.28426	6.34566e-08	A0A1S3LZI9, A0A1S3R294, A0A1S3NCQ5, A0A1S3MD20, A0A1S3R3Q6, A0A1S3LCY3, A0A1S3MCN9, A0A1S3R423, A0A1S3PAS3, A0A1S3NC75	380	60	42499	16.7759	4.13729e-05	4.13737e-05	4.08026e-05
INTERPRO	IPR027397:Catenin binding domain	9	2.28426	1.723e-07	A0A1S3LZI9, A0A1S3R294, A0A1S3NCQ5, A0A1S3MD20, A0A1S3R3Q6, A0A1S3LCY3, A0A1S3MCN9, A0A1S3R423, A0A1S3PAS3, A0A1S3NC75	380	68	42499	14.8023	0.000112333	5.61697e-05	5.53944e-05
INTERPRO	IPR014868:Cadherin prodomain	5	1.26904	7.86215e-06	A0A1S3R294, A0A1S3MD20, A0A1S3R3Q6, A0A1S3LCY3, A0A1S3R423, A0A1S3PAS3	380	15	42499	37.2798	0.00511303	0.00170871	0.00168512
GOTERM_BP_DIRECT	GO:0071346~cellular response to interferon-gamma	5	1.26904	1.746e-05	B5DGU3	171	17	17770	30.5642	0.0027549	0.00274121	0.00274121
INTERPRO	IPR020894:Cadherin conserved site	12	3.04569	5.13814e-05	A0A1S3R3Q6, A0A1S3REG9, A0A1S3MCN9, A0A1S3R423, A0A1S3LZI9, A0A1S3N7C9, A0A1S3SU13, A0A1S3RG18, A0A1S3R294, A0A1S3NCQ5, A0A1S3RFS8, A0A1S3MD20, A0A1S3RFS3, A0A1S3LCY3, A0A1S3REZ9, A0A1S3PAS3, A0A1S3NC75	380	281	42499	4.77606	0.0329466	0.00837516	0.00825956
INTERPRO	IPR000426:Proteasome, alpha-subunit, N-terminal domain	5	1.26904	9.28828e-05	B5DGU3	380	27	42499	20.711	0.0587649	0.0100225	0.00988412
INTERPRO	IPR002126:Cadherin	12	3.04569	0.000100658	A0A1S3R3Q6, A0A1S3REG9, A0A1S3MCN9, A0A1S3R423, A0A1S3LZI9, A0A1S3N7C9, A0A1S3SU13, A0A1S3RG18, A0A1S3R294, A0A1S3NCQ5, A0A1S3RFS8, A0A1S3MD20, A0A1S3RFS3, A0A1S3LCY3, A0A1S3REZ9, A0A1S3PAS3, A0A1S3NC75	380	303	42499	4.42929	0.0635249	0.0100225	0.00988412
INTERPRO	IPR023332:Proteasome A-type subunit	5	1.26904	0.000107603	B5DGU3	380	28	42499	19.9713	0.0677563	0.0100225	0.00988412
INTERPRO	IPR015919:Cadherin-like	12	3.04569	0.000126339	A0A1S3R3Q6, A0A1S3REG9, A0A1S3MCN9, A0A1S3R423, A0A1S3LZI9, A0A1S3N7C9, A0A1S3SU13, A0A1S3RG18, A0A1S3R294, A0A1S3NCQ5, A0A1S3RFS8, A0A1S3MD20, A0A1S3RFS3, A0A1S3LCY3, A0A1S3REZ9, A0A1S3PAS3, A0A1S3NC75	380	311	42499	4.31535	0.0790762	0.0102966	0.0101545
INTERPRO	IPR001508:NMDA receptor	6	1.52284	0.000144444	A0A1S3M219, A0A1S3Q4T0, A0A1S3S6W1, A0A1S3N589, A0A1S3RN19, A0A1S3N4H3, A0A1S3N450, A0A1S3P4U2	380	56	42499	11.9828	0.0898848	0.0104641	0.0103197
UP_KW_CELLULAR_COMPONENT	KW-0770~Synapse	13	3.29949	0.000463178	A0A1S3M219, A0A1S3MYQ5, A0A1S3N589, A0A1S3RN19, A0A1S3N450, A0A1S3P4U2, A0A1S3Q4T0, A0A1S3PQ10, A0A1S3MLQ1, A0A1S3P394, A0A1S3S6W1, B5X0W5, A0A1S3P3E7, A0A1S3PTB4, A0A1S3MRC5, A0A1S3P3E5, A0A1S3N4H3	211	350	19356	3.40729	0.010599	0.0106531	0.0106531
GOTERM_CC_DIRECT	GO:0019773~proteasome core complex, alpha-subunit complex	5	1.26904	0.000169164	B5DGU3	255	28	25256	17.6863	0.0122741	0.012349	0.012349
GOTERM_BP_DIRECT	GO:0007156~homophilic cell adhesion via plasma membrane adhesion molecules	12	3.04569	0.000175306	A0A1S3R3Q6, A0A1S3REG9, A0A1S3MCN9, A0A1S3R423, A0A1S3LZI9, A0A1S3N7C9, A0A1S3SU13, A0A1S3RG18, A0A1S3R294, A0A1S3NCQ5, A0A1S3RFS8, A0A1S3MD20, A0A1S3RFS3, A0A1S3LCY3, A0A1S3REZ9, A0A1S3PAS3, A0A1S3NC75	171	305	17770	4.08858	0.0273206	0.0137615	0.0137615
INTERPRO	IPR019594:Glutamate receptor, L-glutamate/glycine-binding	6	1.52284	0.000272002	A0A1S3M219, A0A1S3Q4T0, A0A1S3S6W1, A0A1S3N589, A0A1S3RN19, A0A1S3N4H3, A0A1S3N450, A0A1S3P4U2	380	64	42499	10.485	0.16253	0.0177345	0.0174897
SMART	SM00948:SM00948	5	1.26904	0.000185076	B5DGU3	252	27	23457	17.2377	0.0307965	0.022419	0.022021
SMART	SM00112:CA	12	3.04569	0.000389997	A0A1S3R3Q6, A0A1S3REG9, A0A1S3MCN9, A0A1S3R423, A0A1S3LZI9, A0A1S3N7C9, A0A1S3SU13, A0A1S3RG18, A0A1S3R294, A0A1S3NCQ5, A0A1S3RFS8, A0A1S3MD20, A0A1S3RFS3, A0A1S3LCY3, A0A1S3REZ9, A0A1S3PAS3, A0A1S3NC75	252	298	23457	3.74832	0.0637965	0.022419	0.022021
SMART	SM01055:SM01055	4	1.01523	0.000403842	A0A1S3R294, A0A1S3R3Q6, A0A1S3LCY3, A0A1S3R423, A0A1S3PAS3	252	14	23457	26.5952	0.0659853	0.022419	0.022021
SMART	SM00918:SM00918	6	1.52284	0.000530628	A0A1S3M219, A0A1S3Q4T0, A0A1S3S6W1, A0A1S3N589, A0A1S3RN19, A0A1S3N4H3, A0A1S3N450, A0A1S3P4U2	252	62	23457	9.00806	0.0857945	0.022419	0.022021
INTERPRO	IPR001320:Ionotropic glutamate receptor	6	1.52284	0.000641336	A0A1S3M219, A0A1S3Q4T0, A0A1S3S6W1, A0A1S3N589, A0A1S3RN19, A0A1S3N4H3, A0A1S3N450, A0A1S3P4U2	380	77	42499	8.71476	0.341825	0.0380137	0.037489
GOTERM_CC_DIRECT	GO:0045211~postsynaptic membrane	9	2.28426	0.00109254	A0A1S3M219, A0A1S3Q4T0, A0A1S3MLQ1, A0A1S3S6W1, A0A1S3N589, A0A1S3PTB4, A0A1S3MRC5, A0A1S3RN19, A0A1S3N4H3, A0A1S3N450, A0A1S3P4U2	255	203	25256	4.39108	0.0766984	0.0398779	0.0398779
SMART	SM00079:PBPe	6	1.52284	0.00119066	A0A1S3M219, A0A1S3Q4T0, A0A1S3S6W1, A0A1S3N589, A0A1S3RN19, A0A1S3N4H3, A0A1S3N450, A0A1S3P4U2	252	74	23457	7.5473	0.182367	0.0402444	0.03953
UP_KW_MOLECULAR_FUNCTION	KW-0407~Ion channel	16	4.06091	0.00122852	A0A1S3M219, A0A1S3N5J0, A0A1S3LZ67, A0A1S3KRT6, A0A1S3PLG4, A0A1S3N589, A0A1S3N687, A0A1S3PMH1, A0A1S3RN19, A0A1S3N450, A0A1S3P4U2, A0A1S3Q4T0, A0A1S3S6W1, A0A1S3LNZ1, A0A1S3NWB1, A0A1S3NSA4, A0A1S3PTB4, A0A1S3MRC5, A0A1S3N4H3, A0A1S3LZ25, A0A1S3R6I7	140	653	14791	2.58867	0.0584561	0.0601973	0.0601973
GOTERM_MF_DIRECT	GO:0004970~ionotropic glutamate receptor activity	6	1.52284	0.000391014	A0A1S3M219, A0A1S3Q4T0, A0A1S3S6W1, A0A1S3N589, A0A1S3RN19, A0A1S3N4H3, A0A1S3N450, A0A1S3P4U2	265	64	27281	9.6513	0.0654206	0.0676454	0.0676454
INTERPRO	IPR001353:Proteasome, subunit alpha/beta	5	1.26904	0.0015863	B5DGU3	380	56	42499	9.98567	0.644806	0.0861891	0.0849993
SMART	SM00457:MACPF	4	1.01523	0.00521144	A0A1S3PAE4, A0A1S3SDM8, A0A1S3PA80, A0A1S3SDM5, A0A1S3KZQ4	252	33	23457	11.2828	0.586474	0.146789	0.144183
UP_KW_BIOLOGICAL_PROCESS	KW-0338~Growth arrest	3	0.761421	0.0044507	A0A1S3PAE4, A0A1S3PA80, A0A1S3KZQ4	76	10	7294	28.7921	0.144545	0.155775	0.155775
GOTERM_MF_DIRECT	GO:0005509~calcium ion binding	26	6.59898	0.00186033	A0A1S3KLG3, A0A1S3SCR1, A0A1S3P9Q0, A0A1S3RQJ2, A0A1S3R3Q6, A0A1S3PJJ5, A0A1S3PJJ3, A0A1S3R423, A0A1S3SU73, B5XDV3, A0A1S3LP60, A0A1S3N7C9, A0A1S3R294, A0A1S3NCQ5, A0A1S3RFS8, A0A1S3SX08, A0A1S3RFS3, A0A1S3LCY3, A0A1S3PAS3, A0A1S3P9L0, A0A1S3KXV5, A0A1S3RS08, A0A1S3REG9, A0A1S3MM79, A0A1S3MCN9, A0A1S3LZI9, A0A1S3MN87, A0A1S3SU13, A0A1S3RG18, A0A1S3NWC0, A0A1S3MD20, B5DGT1, A0A1S3SX19, A0A1S3REZ9,…	265	1371	27281	1.95232	0.275401	0.160919	0.160919
GOTERM_BP_DIRECT	GO:0045930~negative regulation of mitotic cell cycle	3	0.761421	0.00389301	A0A1S3PAE4, A0A1S3PA80, A0A1S3KZQ4	171	10	17770	31.1754	0.46006	0.203734	0.203734
INTERPRO	IPR020864:Membrane attack complex component/perforin (MACPF) domain	4	1.01523	0.00436699	A0A1S3PAE4, A0A1S3SDM8, A0A1S3PA80, A0A1S3SDM5, A0A1S3KZQ4	380	37	42499	12.0908	0.942358	0.219021	0.215998
GOTERM_BP_DIRECT	GO:0045666~positive regulation of neuron differentiation	3	0.761421	0.00662195	A0A1S3PAE4, A0A1S3PA80, A0A1S3KZQ4	171	13	17770	23.9811	0.649974	0.259911	0.259911
GOTERM_BP_DIRECT	GO:0007268~chemical synaptic transmission	5	1.26904	0.00934746	A0A1S3KUM0, A0A1S3ND71, A0A1S3N020, A0A1S3SUR3, A0A1S3PEC8, A0A1S3PEW9, A0A1S3KUD0	171	86	17770	6.04175	0.773236	0.29351	0.29351
INTERPRO	IPR013761:Sterile alpha motif/pointed domain	9	2.28426	0.00762859	A0A1S3RUH5, A0A1S3LPH1, A0A1S3SLV0, A0A1S3NAF2, A0A1S3LP17, A0A1S3MCH8, A0A1S3L0U9, A0A1S3R1P5, A0A1S3NAK9, A0A1S3LP53, A0A1S3LPD3, A0A1S3LRJ7	380	314	42499	3.20559	0.993214	0.326867	0.322355
INTERPRO	IPR001828:Extracellular ligand-binding receptor	7	1.77665	0.00783057	A0A1S3M219, A0A1S3Q4T0, A0A1S3S6W1, A0A1S3RH26, A0A1S3N589, A0A1S3RN19, A0A1S3N4H3, A0A1S3N450, A0A1S3P4U2	380	192	42499	4.07748	0.994058	0.326867	0.322355
INTERPRO	IPR000198:Rho GTPase-activating protein domain	7	1.77665	0.00802128	A0A1S3PNA2, A0A1S3N370, A0A1S3P9M4, A0A1S3SLV0, A0A1S3LGE3, A0A1S3LPR8, A0A1S3LN06, A0A1S3LMS3, A0A1S3LPV4, A0A1S3LQJ9, A0A1S3N2W6	380	193	42499	4.05635	0.994758	0.326867	0.322355
SMART	SM00324:RhoGAP	7	1.77665	0.0141551	A0A1S3PNA2, A0A1S3N370, A0A1S3P9M4, A0A1S3SLV0, A0A1S3LGE3, A0A1S3LPR8, A0A1S3LN06, A0A1S3LMS3, A0A1S3LPV4, A0A1S3LQJ9, A0A1S3N2W6	252	183	23457	3.56056	0.910122	0.341744	0.335677
SMART	SM01206:SM01206	2	0.507614	0.0212868	B5X300	252	2	23457	93.0833	0.973651	0.449684	0.441701
INTERPRO	IPR011993:Pleckstrin homology-like domain	18	4.56853	0.0146705	A0A1S3KUM0, A0A1S3MII6, A0A1S3P1I2, A0A1S3MMM4, A0A1S3NX91, A0A1S3NLT7, A0A1S3N2W6, A0A1S3N370, A0A1S3LDK3, A0A1S3KJ50, A0A1S3MEN1, A0A1S3PEW9, A0A1S3KLA7, A0A1S3SD13, A0A1S3NMB6, A0A1S3RC96, A0A1S3PEC8, A0A1S3LN06, A0A1S3KKR3, A0A1S3LMS3, A0A1S3RBL8, A0A1S3RAL6, A0A1S3S9G9, A0A1S3KUD0, A0A1S3S9G5	380	1054	42499	1.90997	0.999935	0.542606	0.535116
INTERPRO	IPR000047:Helix-turn-helix motif	4	1.01523	0.0165525	A0A1S3ST15, A0A1S3NFR3, A0A1S3R754, A0A1S3M0B3	380	60	42499	7.45596	0.999981	0.542606	0.535116
INTERPRO	IPR000692:Fibrillarin	2	0.507614	0.0177564	B5X300	380	2	42499	111.839	0.999992	0.542606	0.535116
INTERPRO	IPR020813:Fibrillarin, conserved site	2	0.507614	0.0177564	B5X300	380	2	42499	111.839	0.999992	0.542606	0.535116
INTERPRO	IPR017970:Homeobox, conserved site	11	2.79188	0.0181935	A0A1S3NKD1, A0A1S3NT76, A0A1S3T1R2, A0A1S3R754, A0A1S3NKJ1, A0A1S3ST15, A0A1S3NFR3, A0A1S3SD09, B3SU95, A0A1S3PI95, A0A1S3NJX0, A0A1S3M0B3, A0A1S3N3E3	380	515	42499	2.3888	0.999994	0.542606	0.535116
INTERPRO	IPR003591:Leucine-rich repeat, typical subtype	10	2.53807	0.0183088	A0A1S3LFR7, A0A1S3LIQ3, A0A1S3SQJ1, A0A1S3RUQ9, A0A1S3RUP7, A0A1S3NJ77, A0A1S3T638, A0A1S3KLL0, A0A1S3MRB5, A0A1S3R821, A0A1S3SFS3	380	440	42499	2.54181	0.999994	0.542606	0.535116
GOTERM_BP_DIRECT	GO:0002523~leukocyte migration involved in inflammatory response	2	0.507614	0.028428	B5X6N7	171	3	17770	69.2788	0.989503	0.557899	0.557899
GOTERM_BP_DIRECT	GO:0031103~axon regeneration	2	0.507614	0.028428	A0A1S3KLL0, B5X0W5	171	3	17770	69.2788	0.989503	0.557899	0.557899
GOTERM_BP_DIRECT	GO:1902624~positive regulation of neutrophil migration	2	0.507614	0.028428	B5X6N7	171	3	17770	69.2788	0.989503	0.557899	0.557899
GOTERM_BP_DIRECT	GO:0007050~cell cycle arrest	3	0.761421	0.0332179	A0A1S3PAE4, A0A1S3PA80, A0A1S3KZQ4	171	30	17770	10.3918	0.995193	0.579468	0.579468
GOTERM_CC_DIRECT	GO:0045202~synapse	6	1.52284	0.0461015	A0A1S3PQ10, A0A1S3ND71, A0A1S3N020, A0A1S3SUR3, A0A1S3P394, A0A1S3P3E7, B5X0W5, A0A1S3P3E5	255	193	25256	3.07906	0.96811	0.630158	0.630158
GOTERM_CC_DIRECT	GO:0005887~integral component of plasma membrane	8	2.03046	0.0610054	A0A1S3KNK5, A0A1S3N5J0, A0A1S3LFR7, A0A1S3SUR3, A0A1S3MLQ1, A0A1S3LNQ9, A0A1S3N687, A0A1S3R1P5, A0A1S3MCM9	255	345	25256	2.29665	0.989898	0.630158	0.630158
GOTERM_CC_DIRECT	GO:0008021~synaptic vesicle	3	0.761421	0.061216	A0A1S3KUM0, A0A1S3MYQ5, A0A1S3PEC8, A0A1S3PEW9, A0A1S3KUD0	255	40	25256	7.42824	0.990062	0.630158	0.630158
GOTERM_CC_DIRECT	GO:0010008~endosome membrane	3	0.761421	0.0723515	A0A1S3MK88, A0A1S3NCQ9, B5X0Z9	255	44	25256	6.75294	0.995841	0.630158	0.630158
GOTERM_CC_DIRECT	GO:0005886~plasma membrane	27	6.85279	0.0726718	A0A1S3RUP7, A0A1S3R3Q6, A0A1S3N8Y7, A0A1S3PMH1, A0A1S3R423, A0A1S3Q951, A0A1S3NKM0, A0A1S3N7C9, A0A1S3SCD1, A0A1S3P394, A0A1S3LCW9, A0A1S3R294, A0A1S3NCQ5, A0A1S3RFS8, A0A1S3N9I4, A0A1S3P3E7, A0A1S3RFS3, A0A1S3P3E5, A0A1S3LCY3, A0A1S3PAS3, A0A1S3N8J0, A0A1S3SSD7, A0A1S3LZ67, A0A1S3RUQ9, A0A1S3PLG4, A0A1S3N7V2, A0A1S3T6Y3, A0A1S3REG9, A0A1S3MCN9, A0A1S3LZI9, A0A1S3PQ10, A0A1S3NNV5, A0A1S3SU13, A0A…	255	1914	25256	1.39716	0.995945	0.630158	0.630158
GOTERM_CC_DIRECT	GO:0016021~integral component of membrane	125	31.7259	0.075497	A0A1S3MRM5, A0A1S3PUJ2, A0A1S3MD91, A0A1S3LNP9, A0A1S3RMD1, A0A1S3R3Q6, A0A1S3N589, A0A1S3R821, A0A1S3KIQ4, A0A1S3R423, A0A1S3LI67, A0A1S3NKM0, A0A1S3RH26, A0A1S3N9I4, A0A1S3KTG4, A0A1S3LZP9, A0A1S3T2A0, A0A1S3RXJ6, A0A1S3PAS3, B9EM53, A0A1S3Q2K9, A0A1S3P9L0, A0A1S3MUL3, A0A1S3SD82, A0A1S3SNU2, A0A1S3N7V2, A0A1S3MR51, A0A1S3LT40, A0A1S3LZI9, A0A1S3SU13, A0A1S3LNA8, A0A1S3RG18, A0A1S3SQJ1, A0A1S3L…	255	11154	25256	1.10995	0.996754	0.630158	0.630158
GOTERM_CC_DIRECT	GO:0005881~cytoplasmic microtubule	2	0.507614	0.0776908	A0A1S3LNA8, A0A1S3LNP9, A0A1S3RLU0, A0A1S3RN91	255	8	25256	24.7608	0.997271	0.630158	0.630158
SMART	SM00401:ZnF_GATA	3	0.761421	0.0335805	A0A1S3P4V5, A0A1S3M572, B5X0Q3	252	27	23457	10.3426	0.996888	0.630567	0.619374
SMART	SM01381:SM01381	8	2.03046	0.0382806	A0A1S3SUR3, A0A1S3SSD7, A0A1S3SCD1, A0A1S3MLQ1, A0A1S3NNV5, A0A1S3LCW9, A0A1S3P0F2, A0A1S3MSF7	252	292	23457	2.55023	0.998635	0.646942	0.635457
GOTERM_MF_DIRECT	GO:0000981~RNA polymerase II transcription factor activity, sequence-specific DNA binding	13	3.29949	0.0122175	A0A1S3NKD1, A0A1S3NT76, A0A1S3P4V5, A0A1S3T1R2, A0A1S3R754, A0A1S3NKJ1, A0A1S3ST15, A0A1S3NFR3, A0A1S3SD09, B3SU95, A0A1S3PI95, B5X0Q3, A0A1S3NJX0, A0A1S3M0B3, A0A1S3N3E3	265	585	27281	2.28771	0.880763	0.704543	0.704543
SMART	SM00369:LRR_TYP	10	2.53807	0.0480206	A0A1S3LFR7, A0A1S3LIQ3, A0A1S3SQJ1, A0A1S3RUQ9, A0A1S3RUP7, A0A1S3NJ77, A0A1S3T638, A0A1S3KLL0, A0A1S3MRB5, A0A1S3R821, A0A1S3SFS3	252	440	23457	2.11553	0.999756	0.737771	0.724674
UP_KW_CELLULAR_COMPONENT	KW-0965~Cell junction	11	2.79188	0.0665169	A0A1S3MYQ5, A0A1S3MCC3, A0A1S3LEG4, A0A1S3MCB3, A0A1S3NX91, A0A1S3R423, A0A1S3PQ10, A0A1S3MLQ1, A0A1S3P394, A0A1S3R294, A0A1S3P3E7, B5X0W5, A0A1S3PTB4, A0A1S3LD66, A0A1S3MRC5, A0A1S3P3E5	211	534	19356	1.88966	0.794672	0.764944	0.764944
INTERPRO	IPR008936:Rho GTPase activation protein	7	1.77665	0.0272914	A0A1S3PNA2, A0A1S3N370, A0A1S3P9M4, A0A1S3SLV0, A0A1S3LGE3, A0A1S3LPR8, A0A1S3LN06, A0A1S3LMS3, A0A1S3LPV4, A0A1S3LQJ9, A0A1S3N2W6	380	254	42499	3.08219	1	0.773651	0.762972
GOTERM_MF_DIRECT	GO:0008146~sulfotransferase activity	5	1.26904	0.0179716	A0A1S3R890, A0A1S3MKH4, A0A1S3PV25, A0A1S3NE75	265	103	27281	4.99744	0.956603	0.777271	0.777271
GOTERM_BP_DIRECT	GO:0006486~protein glycosylation	7	1.77665	0.0498679	A0A1S3Q2K9, A0A1S3NWA7, A0A1S3RMD1, A0A1S3PME0, A0A1S3PAR6, A0A1S3M345, A0A1S3NWN6, C0H9N4	171	276	17770	2.6356	0.999691	0.782926	0.782926
SMART	SM01057:SM01057	3	0.761421	0.0566329	A0A1S3LH13, A0A1S3P6R7, A0A1S3LA12	252	36	23457	7.75694	0.999947	0.79758	0.783422
GOTERM_BP_DIRECT	GO:0032930~positive regulation of superoxide anion generation	2	0.507614	0.0560524	B5X6N7	171	6	17770	34.6394	0.99989	0.80002	0.80002
INTERPRO	IPR002110:Ankyrin repeat	10	2.53807	0.0329919	A0A1S3S9I2, A0A1S3SNY1, A0A1S3PSH0, A0A1S3SNY5, B5X1B1, A0A1S3L0U9, A0A1S3PBK8, A0A1S3PT40, A0A1S3KLY4, A0A1S3NGT0, A0A1S3MBX5, A0A1S3NFX4, A0A1S3RVI7, A0A1S3PSG6	380	490	42499	2.28244	1	0.896038	0.88367
INTERPRO	IPR017892:Protein kinase, C-terminal	4	1.01523	0.0349259	A0A1S3SMK6, A0A1S3MDC8, A0A1S3P1I2, A0A1S3LCR0, A0A1S3SMM0	380	80	42499	5.59197	1	0.896038	0.88367
INTERPRO	IPR003598:Immunoglobulin subtype 2	12	3.04569	0.0366347	A0A1S3LNP9, A0A1S3PPL3, A0A1S3PVT5, A0A1S3KLL0, A0A1S3PVR1, A0A1S3R821, A0A1S3LP60, A0A1S3RK15, A0A1S3LNA8, A0A1S3SQJ1, A0A1S3T638, A0A1S3KJ85, A0A1S3RLU0, A0A1S3RN91, A0A1S3PTE4	380	661	42499	2.03037	1	0.896038	0.88367
INTERPRO	IPR020683:Ankyrin repeat-containing domain	10	2.53807	0.0371059	A0A1S3S9I2, A0A1S3SNY1, A0A1S3PSH0, A0A1S3SNY5, B5X1B1, A0A1S3L0U9, A0A1S3PBK8, A0A1S3PT40, A0A1S3KLY4, A0A1S3NGT0, A0A1S3MBX5, A0A1S3NFX4, A0A1S3RVI7, A0A1S3PSG6	380	501	42499	2.23232	1	0.896038	0.88367
INTERPRO	IPR000679:Zinc finger, GATA-type	3	0.761421	0.0388949	A0A1S3P4V5, A0A1S3M572, B5X0Q3	380	35	42499	9.58624	1	0.905696	0.893194
INTERPRO	IPR001148:Alpha carbonic anhydrase	3	0.761421	0.0409452	A0A1S3LH13, A0A1S3P6R7, A0A1S3LA12	380	36	42499	9.31996	1	0.920562	0.907855
SMART	SM00248:ANK	10	2.53807	0.0741425	A0A1S3S9I2, A0A1S3SNY1, A0A1S3PSH0, A0A1S3SNY5, B5X1B1, A0A1S3L0U9, A0A1S3PBK8, A0A1S3PT40, A0A1S3KLY4, A0A1S3NGT0, A0A1S3MBX5, A0A1S3NFX4, A0A1S3RVI7, A0A1S3PSG6	252	480	23457	1.93924	0.999998	0.943874	0.927119
SMART	SM00462:PTB	4	1.01523	0.0819996	A0A1S3KUM0, A0A1S3KJ50, A0A1S3PEC8, A0A1S3PEW9, A0A1S3KUD0, A0A1S3NX91	252	95	23457	3.9193	0.999999	0.943874	0.927119
SMART	SM00404:PTPc_motif	5	1.26904	0.0837758	A0A1S3P6R7, A0A1S3KJ85, A0A1S3LA12, M4V012, A0A1S3NX91	252	154	23457	3.02219	1	0.943874	0.927119
GOTERM_BP_DIRECT	GO:0042119~neutrophil activation	2	0.507614	0.0740334	B5X6N7	171	8	17770	25.9795	0.999995	0.968604	0.968604
GOTERM_MF_DIRECT	GO:0004022~alcohol dehydrogenase (NAD) activity	2	0.507614	0.0287522	A0A1S3LWV3, A0A1S3SSZ8	265	3	27281	68.6314	0.993572	0.994826	0.994826
INTERPRO	IPR003595:Protein-tyrosine phosphatase, catalytic	5	1.26904	0.0499572	A0A1S3P6R7, A0A1S3KJ85, A0A1S3LA12, M4V012, A0A1S3NX91	380	154	42499	3.63115	1	1	0.987711
INTERPRO	IPR009126:Cholecystokinin receptor	2	0.507614	0.0523313	A0A1S3SCD1, A0A1S3MSF7	380	6	42499	37.2798	1	1	0.987711
INTERPRO	IPR000314:Gastrin receptor	2	0.507614	0.0523313	A0A1S3SCD1, A0A1S3MSF7	380	6	42499	37.2798	1	1	0.987711
INTERPRO	IPR001660:Sterile alpha motif domain	6	1.52284	0.0628693	A0A1S3SLV0, A0A1S3MCH8, A0A1S3L0U9, A0A1S3R1P5, A0A1S3NAK9, A0A1S3LRJ7	380	237	42499	2.83138	1	1	0.987711
INTERPRO	IPR000301:Tetraspanin	4	1.01523	0.0679299	A0A1S3PUJ2, A0A1S3KSW4, A0A1S3MJJ5, A0A1S3KT87, A0A1S3MKN4	380	105	42499	4.26055	1	1	0.987711
INTERPRO	IPR001849:Pleckstrin homology domain	11	2.79188	0.068057	A0A1S3RC96, A0A1S3MII6, A0A1S3P1I2, A0A1S3MMM4, A0A1S3LN06, A0A1S3KKR3, A0A1S3LMS3, A0A1S3NLT7, A0A1S3N2W6, A0A1S3N370, A0A1S3MEN1, A0A1S3RAL6, A0A1S3S9G9, A0A1S3S9G5, A0A1S3SD13, A0A1S3NMB6	380	652	42499	1.88686	1	1	0.987711
INTERPRO	IPR003671:Spindlin/spermiogenesis-specific protein	2	0.507614	0.0691609	A0A1S3PC92, A0A1S3LT93	380	8	42499	27.9599	1	1	0.987711
INTERPRO	IPR016374:Transcription factor, GATA-1/2/3	2	0.507614	0.0691609	A0A1S3P4V5, B5X0Q3	380	8	42499	27.9599	1	1	0.987711
INTERPRO	IPR006020:Phosphotyrosine interaction domain	4	1.01523	0.0694664	A0A1S3KUM0, A0A1S3KJ50, A0A1S3PEC8, A0A1S3PEW9, A0A1S3KUD0, A0A1S3NX91	380	106	42499	4.22036	1	1	0.987711
INTERPRO	IPR008952:Tetraspanin, EC2 domain	4	1.01523	0.0725863	A0A1S3PUJ2, A0A1S3KSW4, A0A1S3MJJ5, A0A1S3KT87, A0A1S3MKN4	380	108	42499	4.1422	1	1	0.987711
INTERPRO	IPR001356:Homeodomain	11	2.79188	0.0727355	A0A1S3NKD1, A0A1S3NT76, A0A1S3T1R2, A0A1S3R754, A0A1S3NKJ1, A0A1S3ST15, A0A1S3NFR3, A0A1S3SD09, B3SU95, A0A1S3PI95, A0A1S3NJX0, A0A1S3M0B3, A0A1S3N3E3	380	656	42499	1.87536	1	1	0.987711
INTERPRO	IPR016449:Potassium channel, inwardly rectifying, Kir	3	0.761421	0.0760177	A0A1S3LNZ1, A0A1S3NWB1, A0A1S3NSA4	380	51	42499	6.57879	1	1	0.987711
INTERPRO	IPR013518:Potassium channel, inwardly rectifying, Kir, cytoplasmic	3	0.761421	0.0760177	A0A1S3LNZ1, A0A1S3NWB1, A0A1S3NSA4	380	51	42499	6.57879	1	1	0.987711
INTERPRO	IPR020903:Na+ channel, amiloride-sensitive, conserved site	2	0.507614	0.0774635	A0A1S3LZ67, A0A1S3PLG4, A0A1S3PMH1, A0A1S3LZ25	380	9	42499	24.8532	1	1	0.987711
INTERPRO	IPR008271:Serine/threonine-protein kinase, active site	12	3.04569	0.0852238	A0A1S3RUH5, A0A1S3Q4G1, A0A1S3MDC8, A0A1S3Q648, A0A1S3P1I2, A0A1S3RUS7, A0A1S3Q4N3, A0A1S3NU11, A0A1S3SMM0, A0A1S3MMP1, A0A1S3Q652, A0A1S3SMK6, A0A1S3Q4Y2, A0A1S3LCR0, A0A1S3R2C9, A0A1S3MPC2, A0A1S3Q4F6	380	769	42499	1.74522	1	1	0.987711
INTERPRO	IPR009030:Insulin-like growth factor binding protein, N-terminal	7	1.77665	0.0852434	A0A1S3LK64, A0A1S3P9L0, A0A1S3P9Q0, A0A1S3R1P5, A0A1S3SQE4, A0A1S3MM79, A0A1S3KZQ4, M4Q5B0	380	340	42499	2.30258	1	1	0.987711
INTERPRO	IPR013783:Immunoglobulin-like fold	27	6.85279	0.0853887	A0A1S3RUP7, A0A1S3LNP9, A0A1S3N449, A0A1S3PPL3, A0A1S3PVT5, A0A1S3PVR1, A0A1S3R821, A0A1S3LP60, A0A1S3RLU0, A0A1S3T2A0, A0A1S3MUL3, A0A1S3KU10, A0A1S3P6R7, A0A1S3RUQ9, A0A1S3LNQ9, A0A1S3KLL0, A0A1S3R1P5, A0A1S3LFR7, A0A1S3M1V2, A0A1S3RK15, A0A1S3PWA5, A0A1S3LNA8, A0A1S3SQJ1, A0A1S3T638, A0A1S3KJ85, A0A1S3L7F7, A0A1S3LA12, A0A1S3NGT0, A0A1S3RN91, A0A1S3PTE4, A0A1S3SFS3, A0A1S3NFX4	380	2188	42499	1.3801	1	1	0.987711
INTERPRO	IPR001781:Zinc finger, LIM-type	5	1.26904	0.0890971	A0A1S3NSM6, A0A1S3NS26, A0A1S3RR83, A0A1S3NT76, A0A1S3PI95, A0A1S3T1R2, A0A1S3RSE6	380	188	42499	2.97445	1	1	0.987711
INTERPRO	IPR000372:Leucine-rich repeat-containing N-terminal	4	1.01523	0.0908198	A0A1S3LIQ3, A0A1S3T638, A0A1S3KLL0, A0A1S3SFS3	380	119	42499	3.75931	1	1	0.987711
INTERPRO	IPR003599:Immunoglobulin subtype	16	4.06091	0.0930395	A0A1S3LNQ9, A0A1S3RUQ9, A0A1S3LNP9, A0A1S3RUP7, A0A1S3PPL3, A0A1S3KLL0, A0A1S3PVT5, A0A1S3PVR1, A0A1S3R821, A0A1S3LP60, A0A1S3LFR7, A0A1S3RK15, A0A1S3LNA8, A0A1S3SQJ1, A0A1S3T638, A0A1S3KJ85, A0A1S3RLU0, A0A1S3RN91, A0A1S3T2A0, A0A1S3PTE4	380	1149	42499	1.55738	1	1	0.987711
INTERPRO	IPR008380:HAD-superfamily hydrolase, subfamily IG, 5'-nucleotidase	2	0.507614	0.0938479	A0A1S3MIW5, A0A1S3Q150	380	11	42499	20.3344	1	1	0.987711
INTERPRO	IPR018499:Tetraspanin/Peripherin	4	1.01523	0.0960933	A0A1S3PUJ2, A0A1S3KSW4, A0A1S3MJJ5, A0A1S3KT87, A0A1S3MKN4	380	122	42499	3.66687	1	1	0.987711
INTERPRO	IPR007110:Immunoglobulin-like domain	18	4.56853	0.0985319	A0A1S3KU10, A0A1S3LNQ9, A0A1S3RUQ9, A0A1S3LNP9, A0A1S3RUP7, A0A1S3PPL3, A0A1S3KLL0, A0A1S3PVT5, A0A1S3PVR1, A0A1S3R821, A0A1S3LP60, A0A1S3LFR7, A0A1S3M1V2, A0A1S3RK15, A0A1S3LNA8, A0A1S3PWA5, A0A1S3SQJ1, A0A1S3T638, A0A1S3KJ85, A0A1S3RLU0, A0A1S3RN91, A0A1S3PTE4	380	1348	42499	1.49341	1	1	0.987711
SMART	SM00408:IGc2	12	3.04569	0.0993181	A0A1S3LNP9, A0A1S3PPL3, A0A1S3PVT5, A0A1S3KLL0, A0A1S3PVR1, A0A1S3R821, A0A1S3LP60, A0A1S3RK15, A0A1S3LNA8, A0A1S3SQJ1, A0A1S3T638, A0A1S3KJ85, A0A1S3RLU0, A0A1S3RN91, A0A1S3PTE4	252	661	23457	1.68986	1	1	0.988095
KEGG_PATHWAY	sasa04722:Neurotrophin signaling pathway	10	2.53807	0.0067549	A0A1S3RUH5, A0A1S3KLG3, A0A1S3P9M4, A0A1S3Q4G1, A0A1S3Q648, A0A1S3P1I2, A0A1S3Q4N3, A0A1S3MMM4, A0A1S3SMM0, A0A1S3RDD3, A0A1S3Q652, A0A1S3SMK6, A0A1S3LCR0, A0A1S3MPC2, A0A1S3Q4F6	165	330	16107	2.95813	0.841748	1	1
KEGG_PATHWAY	sasa05017:Spinocerebellar ataxia	10	2.53807	0.00956394	A0A1S3RUH5, A0A1S3P9M4, A0A1S3KJ50, A0A1S3P1I2, B5X0Z9, B5DGU3	165	349	16107	2.79708	0.926753	1	1
KEGG_PATHWAY	sasa00534:Glycosaminoglycan biosynthesis - heparan sulfate / heparin	4	1.01523	0.0159082	A0A1S3R890, A0A1S3NE75, A0A1S3M345, C0H9N4	165	52	16107	7.50909	0.987245	1	1
KEGG_PATHWAY	sasa04933:AGE-RAGE signaling pathway in diabetic complications	8	2.03046	0.0230519	A0A1S3S6G4, A0A1S3P9M4, A0A1S3P1I2, A0A1S3LCR0, B5X6N7, A0A1S3RTB5, A0A1S3MMM4	165	276	16107	2.82951	0.998242	1	1
KEGG_PATHWAY	sasa03050:Proteasome	5	1.26904	0.0291697	B5DGU3	165	114	16107	4.2815	0.999682	1	1
KEGG_PATHWAY	sasa04750:Inflammatory mediator regulation of TRP channels	7	1.77665	0.038913	A0A1S3KLG3, A0A1S3P9M4, A0A1S3Q4G1, A0A1S3LZ67, A0A1S3PLG4, A0A1S3Q648, A0A1S3Q4N3, A0A1S3MMM4, A0A1S3PMH1, A0A1S3Q652, A0A1S3LCR0, A0A1S3Q4F6, A0A1S3LZ25	165	244	16107	2.80052	0.99998	1	1
KEGG_PATHWAY	sasa04360:Axon guidance	11	2.79188	0.0467293	A0A1S3NSM6, A0A1S3P9M4, A0A1S3Q4G1, A0A1S3KU10, A0A1S3NS26, A0A1S3Q648, A0A1S3LFE6, A0A1S3Q4N3, A0A1S3MMM4, A0A1S3R1P5, A0A1S3Q652, A0A1S3RK15, A0A1S3NBK6, A0A1S3MVA2, A0A1S3NBK2, A0A1S3LE73, A0A1S3NFW6, A0A1S3Q4F6	165	534	16107	2.01086	0.999998	1	1
KEGG_PATHWAY	sasa04361:Axon regeneration	7	1.77665	0.0557335	A0A1S3MP72, A0A1S3NBK6, A0A1S3MVA2, A0A1S3PSH0, A0A1S3NBK2, A0A1S3LCR0, A0A1S3NFW6, A0A1S3R1P5, A0A1S3PSG6	165	267	16107	2.55928	1	1	1
GOTERM_MF_DIRECT	GO:0015054~gastrin receptor activity	2	0.507614	0.0566808	A0A1S3SCD1, A0A1S3MSF7	265	6	27281	34.3157	0.999959	1	1
UP_KW_MOLECULAR_FUNCTION	KW-0418~Kinase	26	6.59898	0.0568367	A0A1S3RUH5, A0A1S3SIV3, A0A1S3PSH0, A0A1S3MDC8, A0A1S3P1I2, A0A1S3MCC3, A0A1S3PVT5, A0A1S3Q4N3, A0A1S3PVR1, A0A1S3NU11, A0A1S3Q652, A0A1S3LCK1, A0A1S3LK64, A0A1S3MCR9, A0A1S3SMK6, A0A1S3R2C9, A0A1S3LD66, A0A1S3Q4F6, A0A1S3MPC2, A0A1S3NSM6, A0A1S3Q4G1, A0A1S3S9S9, A0A1S3NS26, A0A1S3Q648, A0A1S3LEG4, A0A1S3NHG2, A0A1S3RUS7, A0A1S3S9S3, A0A1S3MCB3, A0A1S3R1P5, A0A1S3SMM0, A0A1S3MM79, A0A1S3MMP1, A0A…	140	1925	14791	1.42696	0.943146	1	1
KEGG_PATHWAY	sasa04514:Cell adhesion molecules	9	2.28426	0.0588013	A0A1S3PQ10, A0A1S3M1V2, A0A1S3LNQ9, A0A1S3KJ85, A0A1S3PPL3, A0A1S3MD20, A0A1S3R3Q6, A0A1S3LCY3, A0A1S3PAS3	165	410	16107	2.14284	1	1	1
KEGG_PATHWAY	sasa05012:Parkinson disease	12	3.04569	0.059024	A0A1S3RUH5, A0A1S3KLG3, A0A1S3PT40, A0A1S3Q4G1, C0H7D7, A0A1S3Q648, A0A1S3Q4N3, A0A1S3Q4F6, B5DGU3, A0A1S3RXJ6, B5XE52, A0A1S3Q652	165	633	16107	1.85058	1	1	1
KEGG_PATHWAY	sasa05214:Glioma	6	1.52284	0.0595379	A0A1S3KLG3, A0A1S3P9M4, A0A1S3Q4G1, A0A1S3Q648, A0A1S3P1I2, A0A1S3Q4N3, A0A1S3MMM4, A0A1S3MPC2, A0A1S3Q4F6, A0A1S3Q652	165	206	16107	2.84325	1	1	1
KEGG_PATHWAY	sasa04020:Calcium signaling pathway	12	3.04569	0.0628186	A0A1S3KLG3, A0A1S3Q4G1, A0A1S3Q648, A0A1S3Q4N3, A0A1S3T6Y3, A0A1S3MMM4, A0A1S3Q652, A0A1S3LK64, A0A1S3SUR3, A0A1S3SCD1, A0A1S3MLQ1, A0A1S3LCW9, A0A1S3R2C9, A0A1S3MSF7, A0A1S3MPC2, A0A1S3Q4F6	165	640	16107	1.83034	1	1	1
GOTERM_MF_DIRECT	GO:0005096~GTPase activator activity	7	1.77665	0.0706216	A0A1S3PNA2, A0A1S3N370, A0A1S3PAE3, C0H9V0, A0A1S3SLV0, A0A1S3SQH0, A0A1S3SQH1, A0A1S3PAB9, A0A1S3LN06, A0A1S3LMS3, A0A1S3N2W6	265	298	27281	2.41822	0.999997	1	1
GOTERM_MF_DIRECT	GO:0005153~interleukin-8 receptor binding	2	0.507614	0.0748539	B5X6N7	265	8	27281	25.7368	0.999999	1	1
KEGG_PATHWAY	sasa04012:ErbB signaling pathway	6	1.52284	0.078033	A0A1S3LK64, A0A1S3P9M4, A0A1S3Q4G1, A0A1S3MVA2, A0A1S3Q648, A0A1S3P1I2, A0A1S3Q4N3, A0A1S3MMM4, A0A1S3Q4F6, A0A1S3Q652	165	223	16107	2.6265	1	1	1
KEGG_PATHWAY	sasa04080:Neuroactive ligand-receptor interaction	15	3.80711	0.0888792	A0A1S3M219, A0A1S3SSD7, A0A1S3P0F2, A0A1S3T6Y3, A0A1S3RN19, A0A1S3P4U2, A0A1S3N020, A0A1S3SUR3, A0A1S3SCD1, A0A1S3MLQ1, A0A1S3NNV5, A0A1S3S6W1, A0A1S3LCW9, A0A1S3PTB4, A0A1S3MSF7	165	924	16107	1.58471	1	1	1
KEGG_PATHWAY	sasa05010:Alzheimer disease	15	3.80711	0.0894713	A0A1S3KLG3, A0A1S3RUH5, A0A1S3P9M4, A0A1S3NKM0, A0A1S3SC62, C0H7D7, A0A1S3P1I2, B5X0Z9, A0A1S3RXJ6, B5DGU3, B5XE52	165	925	16107	1.583	1	1	1
GOTERM_BP_DIRECT	GO:0007276~gamete generation	2	0.507614	0.0916739	A0A1S3PC92, A0A1S3LT93	171	10	17770	20.7836	1	1	1

## Sheet: Exp C - Hypo
Category	Term	Count	%	PValue	Genes	List Total	Pop Hits	Pop Total	Fold Enrichment	Bonferroni	Benjamini	FDR
GOTERM_MF_DIRECT	GO:0004689~phosphorylase kinase activity	9	2.60116	1.75625e-14	B5DGN6	245	12	27281	83.5133	3.10485e-12	3.10857e-12	3.10857e-12
KEGG_PATHWAY	sasa04626:Plant-pathogen interaction	9	2.60116	1.19831e-09	B5DGN6	167	33	16107	26.3043	3.06768e-07	3.06768e-07	2.61232e-07
KEGG_PATHWAY	sasa04016:MAPK signaling pathway - plant	9	2.60116	4.0401e-09	B5DGN6	167	38	16107	22.8432	1.03427e-06	5.17133e-07	4.40371e-07
KEGG_PATHWAY	sasa04070:Phosphatidylinositol signaling system	14	4.04624	4.38262e-07	A0A1S3S553, B5DGN6, A0A1S3PSH0, A0A1S3Q4B8, A0A1S3NES8, A0A1S3S4Y1, A0A1S3MMM4, A0A1S3PSG6	167	219	16107	6.1657	0.000112189	3.73984e-05	3.18471e-05
KEGG_PATHWAY	sasa05133:Pertussis	12	3.46821	1.18874e-06	B5DGN6, B5XF17, A0A1S3P6B5, A0A1S3NH42, A0A1S3LJN7, A0A1S3LJN8	167	166	16107	6.97222	0.000304271	7.60792e-05	6.47862e-05
KEGG_PATHWAY	sasa04744:Phototransduction	9	2.60116	1.82513e-06	B5DGN6	167	81	16107	10.7166	0.000467124	8.55412e-05	7.28437e-05
KEGG_PATHWAY	sasa04745:Phototransduction - fly	9	2.60116	2.00487e-06	B5DGN6	167	82	16107	10.5859	0.000513116	8.55412e-05	7.28437e-05
KEGG_PATHWAY	sasa04218:Cellular senescence	17	4.91329	4.73056e-06	A0A1S3S553, A0A1S3SRP5, B5DGN6, A0A1S3SRP7, A0A1S3L821, A0A1S3NES8, A0A1S3LKK8, A0A1S3S4Y1, A0A1S3LJN7, A0A1S3LJN8, B5XGH2	167	406	16107	4.03851	0.00121029	0.000173003	0.000147323
KEGG_PATHWAY	sasa04114:Oocyte meiosis	14	4.04624	5.56247e-06	A0A1S3PQ87, B5DGN6, Q8QG64, A0A1S3LJN7, A0A1S3LJN8, A0A068B2K1, B5X694	167	275	16107	4.91014	0.00142298	0.000177999	0.000151577
KEGG_PATHWAY	sasa05214:Glioma	12	3.46821	9.57676e-06	A0A1S3S553, B5DGN6, A0A1S3NES8, A0A1S3S4Y1, A0A1S3MMM4	167	206	16107	5.61839	0.00244866	0.000272406	0.00023197
KEGG_PATHWAY	sasa04625:C-type lectin receptor signaling pathway	14	4.04624	1.10008e-05	B5DGN6, B5XF17, A0A1S3LJG2, A0A1S3P6B5, A0A1S3LKK8, A0A1S3LJN7, A0A1S3MMM4, A0A1S3LJN8	167	293	16107	4.60849	0.00281226	0.000281621	0.000239818
KEGG_PATHWAY	sasa04971:Gastric acid secretion	12	3.46821	1.63241e-05	A0A1S3RB32, A0A1S3RAA1, B5DGN6, A0A1S3PAM7, A0A1S3PAW2, A0A1S3PAU7, A0A1S3Q762	167	218	16107	5.30912	0.00417029	0.000379907	0.000323514
KEGG_PATHWAY	sasa04270:Vascular smooth muscle contraction	14	4.04624	2.06795e-05	B5DGN6, B5XF17, A0A1S3PAM7, A0A1S3PAW2, A0A1S3P6B5, A0A1S3KYT2, A0A1S3L5Z9, A0A1S3PAU7, A0A1S3SPE5	167	311	16107	4.34176	0.00528003	0.000441163	0.000375678
KEGG_PATHWAY	sasa05167:Kaposi sarcoma-associated herpesvirus infection	17	4.91329	4.55847e-05	B5DGN6, A0A1S3S5H1, B5DGL2, A0A1S3LKK8, A0A1S3KQI9, A0A1S3LJN7, A0A1S3MMM4, A0A1S3LJN8	167	488	16107	3.35991	0.0116021	0.000843588	0.000718368
KEGG_PATHWAY	sasa04750:Inflammatory mediator regulation of TRP channels	12	3.46821	4.61337e-05	B5DGN6, A0A1S3LJN7, A0A1S3LJN8, A0A1S3MMM4, A0A1S3SPE5	167	244	16107	4.7434	0.011741	0.000843588	0.000718368
KEGG_PATHWAY	sasa05031:Amphetamine addiction	10	2.89017	8.81835e-05	A0A1S3RJM3, B5DGN6, A0A1S3RJJ5	167	176	16107	5.48006	0.022323	0.001505	0.0012816
KEGG_PATHWAY	sasa04924:Renin secretion	10	2.89017	0.000139731	B5DGN6, A0A1S3Q762	167	187	16107	5.15771	0.0351414	0.0022357	0.00190384
KEGG_PATHWAY	sasa04722:Neurotrophin signaling pathway	13	3.75723	0.000162768	B5DGN6, B5XF17, A0A1S3LJG2, A0A1S3P6B5, A0A1S3LJN7, A0A1S3MMM4, A0A1S3LJN8	167	330	16107	3.79951	0.0408156	0.00245109	0.00208726
KEGG_PATHWAY	sasa04740:Olfactory transduction	10	2.89017	0.000177933	A0A1S3RQ33, B5DGN6	167	193	16107	4.99736	0.0445327	0.0025306	0.00215496
KEGG_PATHWAY	sasa04720:Long-term potentiation	9	2.60116	0.000300853	B5DGN6	167	164	16107	5.29294	0.0741379	0.0040536	0.00345189
GOTERM_BP_DIRECT	GO:0019722~calcium-mediated signaling	4	1.15607	3.39569e-05	B5DGN6	154	8	17770	57.6948	0.00595869	0.00429482	0.00419665
GOTERM_BP_DIRECT	GO:0008343~adult feeding behavior	4	1.15607	9.81673e-05	B9X0J5	154	11	17770	41.9599	0.0171299	0.00429482	0.00419665
GOTERM_BP_DIRECT	GO:0000186~activation of MAPKK activity	4	1.15607	9.81673e-05	B9X0J5	154	11	17770	41.9599	0.0171299	0.00429482	0.00419665
GOTERM_BP_DIRECT	GO:0009267~cellular response to starvation	4	1.15607	9.81673e-05	B9X0J5	154	11	17770	41.9599	0.0171299	0.00429482	0.00419665
KEGG_PATHWAY	sasa04022:cGMP-PKG signaling pathway	15	4.33526	0.00036931	A0A1S3RVF1, B5DGN6, B5XF17, A0A1S3PAM7, A0A1S3PAW2, A0A1S3P6B5, A0A1S3LKK8, A0A1S3N6B1, A0A1S3PAU7, A0A1S3MUN9	167	470	16107	3.07816	0.0902275	0.00450889	0.0038396
KEGG_PATHWAY	sasa05418:Fluid shear stress and atherosclerosis	13	3.75723	0.00036987	C0HB13, B5DGN6, B5XF17, A0A1S3P6B5, A0A1S3LJN7, A0A1S3MR68, A0A1S3LJN8	167	361	16107	3.47324	0.090358	0.00450889	0.0038396
KEGG_PATHWAY	sasa04713:Circadian entrainment	11	3.17919	0.000430191	A0A1S3RJM3, B5DGN6, A0A1S3NWB1, A0A1S3RJJ5	167	265	16107	4.00355	0.104303	0.00466247	0.00397038
KEGG_PATHWAY	sasa05417:Lipid and atherosclerosis	16	4.62428	0.00043186	B5DGN6, B5XF17, A0A1S3S5H1, A0A1S3P6B5, A0A1S3LKK8, A0A1S3LNE9, A0A1S3KQI9, A0A1S3LJN7, A0A1S3LJN8, A0A1S3LKM1	167	535	16107	2.88446	0.104685	0.00466247	0.00397038
KEGG_PATHWAY	sasa04921:Oxytocin signaling pathway	14	4.04624	0.000437107	B5DGN6, B5XF17, A0A1S3PAM7, A0A1S3PAW2, A0A1S3P6B5, A0A1S3LKK8, A0A1S3NWB1, A0A1S3PAU7, A0A1S3Q762	167	422	16107	3.19973	0.105888	0.00466247	0.00397038
KEGG_PATHWAY	sasa04728:Dopaminergic synapse	13	3.75723	0.000557518	A0A1S3RJM3, B5DGN6, A0A1S3Q7T5, A0A1S3NWB1, A0A1S3LJN7, A0A1S3LJN8, A0A1S3RJJ5	167	378	16107	3.31703	0.133042	0.00570898	0.00486155
INTERPRO	IPR003591:Leucine-rich repeat, typical subtype	15	4.33526	9.72769e-06	A0A1S3RSH5, A0A1S3SAV5, A0A1S3P4L4, A0A1S3RUQ9, A0A1S3RUP7, A0A1S3PUP5, A0A1S3KR55, A0A1S3KZA9, A0A1S3MBE2, A0A1S3SJM6, A0A1S3RST2, A0A1S3T645, A0A1S3SV56, A0A1S3SFS3, A0A1S3QD98, Q0ZHF2	328	440	42499	4.41716	0.0064674	0.00648837	0.00646892
KEGG_PATHWAY	sasa04970:Salivary secretion	9	2.60116	0.000745549	B5DGN6	167	188	16107	4.61724	0.173811	0.00732746	0.00623979
KEGG_PATHWAY	sasa04910:Insulin signaling pathway	12	3.46821	0.000772818	B5DGN6, A0A1S3N5S5, A0A1S3MUN9, B5XGH2	167	338	16107	3.42423	0.179563	0.00732746	0.00623979
KEGG_PATHWAY	sasa05152:Tuberculosis	14	4.04624	0.00086286	A0A1S3RTF3, A0A1S3P4V0, B5DGN6, B5XF17, A0A1S3P4Q9, A0A1S3P6B5, A0A1S3KQI9, A0A1S3LJN7, A0A1S3LJN8	167	454	16107	2.9742	0.198273	0.007889	0.00671798
KEGG_PATHWAY	sasa04014:Ras signaling pathway	16	4.62428	0.000970617	B5DGN6, B5XF17, A0A1S3LJG2, A0A1S3PFE8, A0A1S3P6B5, A0A1S3PZT1, A0A1S3Q107, A0A1S3M464, A0A1S3L179, A0A1S3M3X9, A0A1S3MMM4	167	579	16107	2.66526	0.220107	0.00856821	0.00729636
SMART	SM00369:LRR_TYP	15	4.33526	4.8633e-05	A0A1S3RSH5, A0A1S3SAV5, A0A1S3P4L4, A0A1S3RUQ9, A0A1S3RUP7, A0A1S3PUP5, A0A1S3KR55, A0A1S3KZA9, A0A1S3MBE2, A0A1S3SJM6, A0A1S3RST2, A0A1S3T645, A0A1S3SV56, A0A1S3SFS3, A0A1S3QD98, Q0ZHF2	212	440	23457	3.77203	0.00890878	0.00894848	0.00894848
GOTERM_BP_DIRECT	GO:0032099~negative regulation of appetite	4	1.15607	0.000263937	B9X0J5	154	15	17770	30.7706	0.0453963	0.00923779	0.00902664
KEGG_PATHWAY	sasa04371:Apelin signaling pathway	12	3.46821	0.00128725	A0A1S3RVF1, C0HB13, B5DGN6, A0A1S3PAM7, A0A1S3PAW2, A0A1S3PAU7	167	360	16107	3.21497	0.280896	0.0109846	0.00935404
KEGG_PATHWAY	sasa04912:GnRH signaling pathway	10	2.89017	0.00140541	B5DGN6, A0A1S3LJN7, A0A1S3LJN8	167	257	16107	3.75288	0.30235	0.011606	0.00988321
KEGG_PATHWAY	sasa04922:Glucagon signaling pathway	10	2.89017	0.00156003	A0A1S3MEX0, B5DGN6, A0A1S3MF67	167	261	16107	3.69537	0.329465	0.0124802	0.0106277
KEGG_PATHWAY	sasa04925:Aldosterone synthesis and secretion	10	2.89017	0.00173185	B5DGN6, A0A1S3S736	167	265	16107	3.63959	0.358367	0.013435	0.0114407
KEGG_PATHWAY	sasa04361:Axon regeneration	10	2.89017	0.00183631	A0A1S3PSH0, A0A1S3PFE8, A0A1S3LJN7, A0A1S3LJN8, A0A1S3KJU7, A0A1S3PS44, C0H9X0, A0A1S3KK25, A0A1S3S553, A0A1S3MVA2, B5XF17, A0A1S3NES8, A0A1S3P6B5, A0A1S3KK73, A0A1S3S4Y1, A0A1S3PSG6	167	267	16107	3.61233	0.375327	0.0138263	0.011774
KEGG_PATHWAY	sasa04916:Melanogenesis	10	2.89017	0.00196757	B5DGN6, A0A1S3KNR5, A0A1S3KMT5	167	270	16107	3.57219	0.396008	0.0143914	0.0122551
KEGG_PATHWAY	sasa05012:Parkinson disease	16	4.62428	0.00232554	A0A1S3PT40, B5DGN6, B5DGL2, A0A1S3KYT2, A0A1S3Q7T5, A0A1S3KR55	167	633	16107	2.43789	0.449006	0.0165372	0.0140824
KEGG_PATHWAY	sasa04020:Calcium signaling pathway	16	4.62428	0.00258218	B5DGN6, A0A1S3RGB9, A0A1S3PAM7, A0A1S3PAW2, A0A1S3PFE8, A0A1S3KYT2, A0A1S3MSF7, A0A1S3MMM4, A0A1S3PAU7, A0A1S3T3V6	167	640	16107	2.41123	0.484126	0.0178659	0.0152139
KEGG_PATHWAY	sasa05034:Alcoholism	10	2.89017	0.00282857	B5DGN6, A0A1S3KYT2	167	285	16107	3.38418	0.515744	0.0190557	0.0162271
INTERPRO	IPR009106:CART satiety factor	4	1.15607	7.11424e-05	B9X0J5	328	11	42499	47.1164	0.0463454	0.023726	0.0236549
GOTERM_BP_DIRECT	GO:0007268~chemical synaptic transmission	6	1.7341	0.000881065	B9X0J5, A0A1S3PFE8, A0A1S3Q867	154	86	17770	8.05044	0.143701	0.0256977	0.0251103
KEGG_PATHWAY	sasa05170:Human immunodeficiency virus 1 infection	14	4.04624	0.00460853	B5DGN6, A0A1S3LKK8, Q8QG64, A0A1S3LJN7, A0A1S3MMM4, A0A1S3LJN8, B5X694	167	550	16107	2.45507	0.693492	0.0302509	0.0257605
KEGG_PATHWAY	sasa04350:TGF-beta signaling pathway	9	2.60116	0.00535266	B5XF17, A0A1S3P6B5, A0A1S3L821, Q8QG64, A0A1S3PLV0, A0A1S3MR68, A0A1S3KXQ5, A0A1S3S3H9, B5X694, Q0ZHF2	167	258	16107	3.3645	0.746898	0.034257	0.029172
KEGG_PATHWAY	sasa04915:Estrogen signaling pathway	10	2.89017	0.00600733	B5DGN6, A0A1S3NWB1	167	320	16107	3.01403	0.786158	0.0375092	0.0319414
INTERPRO	IPR001611:Leucine-rich repeat	16	4.62428	0.000194559	A0A1S3RSH5, A0A1S3SAV5, A0A1S3P4L4, A0A1S3RUQ9, A0A1S3RUP7, A0A1S3PUP5, A0A1S3KR55, A0A1S3KZA9, A0A1S3MBE2, A0A1S3SJM6, A0A1S3RST2, A0A1S3T645, A0A1S3SV56, A0A1S3NH42, A0A1S3SFS3, A0A1S3QD98, Q0ZHF2	328	654	42499	3.16991	0.121715	0.043257	0.0431273
GOTERM_MF_DIRECT	GO:0005184~neuropeptide hormone activity	4	1.15607	0.000615958	B9X0J5	245	19	27281	23.4423	0.103322	0.0545122	0.0545122
SMART	SM01377:SM01377	3	0.867052	0.000791076	B5DGL2	212	5	23457	66.3877	0.13551	0.072779	0.072779
INTERPRO	IPR018247:EF-Hand 1, calcium-binding site	12	3.46821	0.00047298	B5DGN6, A0A1S3SRP7, A0A1S3KVN9, A0A1S3RGG6	328	421	42499	3.69321	0.270614	0.0775387	0.0773062
INTERPRO	IPR001975:Ribosomal protein L40e	3	0.867052	0.00058125	B5DGL2	328	5	42499	77.7421	0.321456	0.0775387	0.0773062
GOTERM_MF_DIRECT	GO:0005509~calcium ion binding	25	7.22543	0.001365	A0A1S3MC81, A0A1S3SMS4, A0A1S3Q7U4, A0A1S3REG9, A0A1S3KSP0, A0A1S3KJU7, A0A1S3RGG6, A0A1S3KK25, A0A1S3T586, A0A1S3Q5W2, A0A1S3Q7W0, A0A1S3KJ33, A0A1S3SRP5, B5DGN6, A0A1S3RG18, A0A1S3SRP7, A0A1S3KVC3, A0A1S3KK73, A0A1S3RFS8, A0A1S3KVN9, A0A1S3RFS3, A0A1S3PAS3, A0A1S3REZ9	245	1371	27281	2.03047	0.214764	0.0805352	0.0805352
KEGG_PATHWAY	sasa04024:cAMP signaling pathway	14	4.04624	0.0135515	A0A1S3RJM3, B5DGN6, B5XF17, A0A1S3P6B5, A0A1S3KYT2, A0A1S3P9Q2, A0A1S3P9U3, A0A1S3RJJ5, A0A1S3SQ13, A0A1S3P9K4	167	630	16107	2.14331	0.969588	0.0825999	0.070339
KEGG_PATHWAY	sasa05163:Human cytomegalovirus infection	14	4.04624	0.0142162	B5DGN6, B5XF17, A0A1S3S5H1, A0A1S3P6B5, A0A1S3LKK8, A0A1S3LJN7, A0A1S3LJN8, B5XGH2	167	634	16107	2.12979	0.974408	0.0846359	0.0720728
KEGG_PATHWAY	sasa05131:Shigellosis	14	4.04624	0.015082	Q8QG64, A0A1S3RRS9, A0A1S3LJN7, A0A1S3MMM4, A0A1S3LJN8, A0A1S3RS34, B5X7F5, A0A1S3SRP5, B5XF17, A0A1S3SRP7, B5DGL2, A0A1S3P6B5, A0A1S3NH42, A0A1S3KUK8, B5X694	167	639	16107	2.11313	0.979563	0.0877497	0.0747244
INTERPRO	IPR002048:EF-hand domain	13	3.75723	0.000792009	A0A1S3SRP5, B5DGN6, A0A1S3SRP7, A0A1S3KVN9, A0A1S3RGG6	328	520	42499	3.23925	0.410499	0.088045	0.0877809
KEGG_PATHWAY	sasa00534:Glycosaminoglycan biosynthesis - heparan sulfate / heparin	4	1.15607	0.0164271	A0A1S3S638, A0A1S3M345, A0A1S3MSB4, A0A1S3SM28	167	52	16107	7.41916	0.985596	0.0934522	0.0795804
KEGG_PATHWAY	sasa04015:Rap1 signaling pathway	13	3.75723	0.017073	B5DGN6, B5XF17, A0A1S3P6B5, A0A1S3KYT2, A0A1S3L179, A0A1S3LJN7, A0A1S3LJN8	167	580	16107	2.16179	0.987826	0.0950149	0.0809112
INTERPRO	IPR011992:EF-hand-like domain	14	4.04624	0.00103835	A0A1S3SRP5, B5DGN6, A0A1S3SRP7, A0A1S3KVN9, A0A1S3MMM4, A0A1S3RGG6	328	612	42499	2.96402	0.499895	0.0989396	0.0986429
KEGG_PATHWAY	sasa05022:Pathways of neurodegeneration - multiple diseases	20	5.78035	0.0187285	A0A1S3Q7T5, A0A1S3KNR5, A0A1S3KR55, A0A1S3LJN7, A0A1S3LJN8, A0A1S3RJJ5, A0A1S3KMT5, A0A1S3PT40, A0A1S3RJM3, A0A1S3SRP5, B5DGN6, A0A1S3SRP7, B5DGL2	167	1101	16107	1.75203	0.992093	0.102011	0.0868685
SMART	SM00054:EFh	11	3.17919	0.0016723	B5DGN6, A0A1S3KVN9, A0A1S3RGG6	212	361	23457	3.37149	0.265056	0.102568	0.102568
KEGG_PATHWAY	sasa01521:EGFR tyrosine kinase inhibitor resistance	7	2.02312	0.0204346	A0A1S3S553, A0A1S3N5S5, A0A1S3S5H1, A0A1S3NES8, A0A1S3S4Y1, A0A1S3KQI9, A0A1S3MMM4, B5XGH2	167	207	16107	3.26156	0.994935	0.108985	0.0928071
KEGG_PATHWAY	sasa04360:Axon guidance	12	3.46821	0.0225932	A0A1S3MLC1, A0A1S3R2A0, A0A1S3NW29, A0A1S3M2L7, A0A1S3KU10, A0A1S3LJG2, A0A1S3LKK8, A0A1S3L179, A0A1S3MMM4, A0A1S3PS44, A0A1S3MVA2, B5XF17, A0A1S3P6B5	167	534	16107	2.1674	0.997121	0.118038	0.100517
KEGG_PATHWAY	sasa05235:PD-L1 expression and PD-1 checkpoint pathway in cancer	7	2.02312	0.0334314	A0A1S3S553, A0A1S3LJG2, A0A1S3S5H1, A0A1S3NES8, A0A1S3LKK8, A0A1S3S4Y1, A0A1S3KQI9, A0A1S3LJN7, A0A1S3LJN8	167	232	16107	2.9101	0.999834	0.171169	0.145761
GOTERM_BP_DIRECT	GO:0008285~negative regulation of cell proliferation	4	1.15607	0.00724677	B5X206, A0A1S3S553, B5X3M5, A0A1S3NES8, A0A1S3S4Y1	154	46	17770	10.0339	0.721984	0.181169	0.177028
KEGG_PATHWAY	sasa05200:Pathways in cancer	22	6.35838	0.0368151	A0A1S3MEX0, A0A1S3S5H1, Q8QG64, A0A1S3KNR5, A0A1S3SMS4, A0A1S3MMM4, A0A1S3KJU7, A0A1S3KK25, A0A1S3KMT5, A0A1S3S553, B5DGN6, A0A1S3MF67, B5XF17, A0A1S3NES8, A0A1S3P6B5, A0A1S3KK73, A0A1S3S4Y1, A0A1S3KQI9, A0A068B2K1, B5X694	167	1347	16107	1.57526	0.999932	0.184798	0.157367
KEGG_PATHWAY	sasa04261:Adrenergic signaling in cardiomyocytes	10	2.89017	0.0426706	B5DGN6, A0A1S3LJN7, A0A1S3LJN8	167	448	16107	2.15288	0.999986	0.210071	0.178888
KEGG_PATHWAY	sasa04137:Mitophagy - animal	6	1.7341	0.0443224	B5X7F5, A0A1S3P4V0, A0A1S3P4Q9, B5DGL2, A0A1S3KUK8	167	187	16107	3.09462	0.999991	0.214086	0.182307
GOTERM_BP_DIRECT	GO:0006486~protein glycosylation	8	2.31214	0.0100398	A0A1S3PAR1, A0A1S3MJD4, A0A1S3NWA7, A0A1S3S4F1, A0A1S3P9B5, A0A1S3M345, A0A1S3NWE3, A0A1S3NWN6, A0A1S3T0N1	154	276	17770	3.34463	0.830674	0.21962	0.2146
KEGG_PATHWAY	sasa04120:Ubiquitin mediated proteolysis	8	2.31214	0.0536173	A0A1S3LDQ7, B5DGL2, A0A1S3LXD4, Q8QG64, A0A1S3STJ6, B5X694	167	328	16107	2.35242	0.999999	0.254186	0.216455
KEGG_PATHWAY	sasa00601:Glycosphingolipid biosynthesis - lacto and neolacto series	4	1.15607	0.0559326	A0A1S3PAR1, A0A1S3P9B5, A0A1S3NWE3, A0A1S3T0N1	167	84	16107	4.59281	1	0.260341	0.221697
KEGG_PATHWAY	sasa00564:Glycerophospholipid metabolism	6	1.7341	0.0655377	A0A1S3KSB7, B5X3B5, A0A1S3PSH0, A0A1S3KYD2, A0A1S3KYG5, B5XCA7, A0A1S3KVN9, B5X4C1, B5XDB0, A0A1S3PSG6	167	209	16107	2.76887	1	0.299601	0.255129
KEGG_PATHWAY	sasa04066:HIF-1 signaling pathway	7	2.02312	0.0691523	A0A1S3MEX0, A0A1S3MF67, A0A1S3N5S5, A0A1S3S5H1, Q8QG64, A0A1S3MMM4, B5X694, B5XGH2	167	279	16107	2.41987	1	0.310579	0.264477
UP_KW_CELLULAR_COMPONENT	KW-1003~Cell membrane	22	6.35838	0.0296684	A0A1S3Q1J5, A0A1S3RGB9, A0A1S3PUP5, A0A1S3KJU7, A0A1S3KK25, A0A1S3T3V6, A0A1S3Q7W0, A0A1S3Q2W3, A0A1S3KJ33, A0A1S3KK73, A0A1S3PAS3, A0A1S3MC81, A0A1S3PFE8, A0A1S3KYT2, A0A1S3Q6S6, A0A1S3Q7U4, A0A1S3KSB7, A0A1S3RQ33, B5X3B5, A0A1S3NNV5, A0A1S3LE77, A0A1S3SGI0, A0A1S3MES7, A0A1S3NG10, A0A1S3MSF7, A0A1S3MA87	180	1464	19356	1.61594	0.452475	0.318005	0.318005
UP_KW_CELLULAR_COMPONENT	KW-0964~Secreted	18	5.20231	0.0428968	A0A1S3S6G4, A0A1S3QA00, A0A1S3MC81, A0A1S3T0X5, A0A1S3KNR5, A0A1S3PS44, A0A1S3T586, A0A1S3NZ91, A0A1S3KMT5, A0A1S3PKM1, B9X0J5, A0A1S3NZA0, B5X9A6, A0A1S3MC57, A0A1S3PTE4, A0A1S3S3H9, Q0ZHF2	180	1168	19356	1.65719	0.583921	0.318005	0.318005
UP_KW_CELLULAR_COMPONENT	KW-0963~Cytoplasm	30	8.67052	0.0477007	A0A1S3NCW2, A0A1S3Q1J5, A0A1S3S5H1, A0A1S3Q1P9, B5XC93, A0A1S3M152, A0A1S3M1X6, A0A1S3Q2W3, A0A1S3MVA2, B5X370, A0A1S3NES8, A0A1S3S4Y1, A0A1S3KKA6, A0A1S3NH42, B5X694, B5X206, B5X888, A0A1S3KV58, A0A1S3MC81, A0A1S3S7K4, A0A1S3LJG2, Q8QG64, A0A1S3M585, A0A1S3RJ09, A0A1S3S553, A0A1S3NDN5, A0A1S3RST2, A0A1S3M0Z7, A0A1S3SNL7, B5DGL2, A0A1S3MFQ4, B5XDN3, A0A1S3NJ70, A0A1S3RHX9, A0A1S3PHZ8, A0A1S3STJ6,…	180	2285	19356	1.41182	0.623756	0.318005	0.318005
UP_KW_MOLECULAR_FUNCTION	KW-0418~Kinase	31	8.95954	0.00696866	A0A1S3MBZ5, A0A1S3PSH0, A0A1S3PAW2, A0A1S3NVX9, A0A1S3LJN7, A0A1S3MR68, A0A1S3LJN8, A0A1S3MCR9, A0A1S3PQ87, A0A1S3LJW9, A0A1S3MQA7, B5X590, A0A1S3PAM7, A0A1S3Q4B8, A0A1S3KQI9, A0A1S3MIZ3, A0A1S3NYF3, A0A1S3PAU7, A0A1S3SPE5, B5X7V1, A0A1S3MJ19, A0A1S3KR55, A0A1S3KSP0, B5X4C1, B5DGN6, A0A1S3PJ96, A0A1S3PLV0, A0A1S3PSG6	147	1925	14791	1.62036	0.27507	0.320559	0.320559
KEGG_PATHWAY	sasa04068:FoxO signaling pathway	8	2.31214	0.0811754	A0A1S3S553, B5X7F5, C0HB13, A0A1S3S5H1, A0A1S3NES8, A0A1S3S4Y1, A0A1S3LJN7, A0A1S3KUK8, A0A1S3LJN8, A0A1S3MUN9	167	362	16107	2.13147	1	0.358291	0.305107
KEGG_PATHWAY	sasa04724:Glutamatergic synapse	7	2.02312	0.0883033	A0A1S3MQY3, A0A1S3R6K6, A0A1S3RJM3, A0A1S3LE77, A0A1S3NH32, A0A1S3Q867, A0A1S3NWB1, A0A1S3RJJ5	167	298	16107	2.26558	1	0.383146	0.326273
GOTERM_CC_DIRECT	GO:0045202~synapse	7	2.02312	0.00688613	B9X0J5, A0A1S3PFE8, A0A1S3NZA0, A0A1S3Q867, A0A1S3NZ91	220	193	25256	4.16373	0.366222	0.388365	0.388365
GOTERM_CC_DIRECT	GO:0005737~cytoplasm	35	10.1156	0.0117686	A0A1S3RZN5, A0A1S3NCW2, A0A1S3Q1J5, A0A1S3S5H1, A0A1S3N5S5, A0A1S3Q1P9, A0A1S3M152, A0A1S3M1X6, A0A1S3LDQ7, A0A1S3Q2W3, B5X370, A0A1S3NES8, A0A1S3RZD5, A0A1S3S4Y1, A0A1S3SGR6, A0A1S3KKA6, A0A1S3NH42, A0A1S3SPE5, B5X694, B5X206, B5X888, A0A1S3KV58, A0A1S3MC81, A0A1S3S7K4, A0A1S3LJG2, Q8QG64, A0A1S3M585, A0A1S3RJ09, A0A1S3S553, A0A1S3NDN5, A0A1S3RST2, A0A1S3M0Z7, A0A1S3SNL7, A0A1S3NH54, B5DGL2, A0A…	220	2631	25256	1.52718	0.542206	0.388365	0.388365
KEGG_PATHWAY	sasa05206:MicroRNAs in cancer	9	2.60116	0.0961174	A0A1S3S5H1, A0A1S3L179, A0A1S3MMM4, A0A1S3KJU7, A0A1S3KK25, A0A1S3S553, A0A1S3MQY3, B5XF17, A0A1S3NES8, A0A1S3P6B5, A0A1S3KK73, A0A1S3S4Y1, A0A1S3MUN9	167	452	16107	1.92045	1	0.410101	0.349226
UP_KW_BIOLOGICAL_PROCESS	KW-0221~Differentiation	6	1.7341	0.00972596	A0A1S3R2A0, A0A1S3Q2W3, A0A1S3Q1J5, A0A1S3KK73, A0A1S3T0X5, A0A1S3KR55, A0A1S3KJU7, A0A1S3KK25, A0A1S3S3H9	66	147	7294	4.51082	0.39253	0.496024	0.496024
INTERPRO	IPR017970:Homeobox, conserved site	11	3.17919	0.00704731	B3SUA2, A0A1S3NBI5, A0A1S3Q7M4, A0A1S3Q1L8, A0A1S3QL53, A0A1S3Q7M1, A0A1S3T0T2, A0A1S3LNE9, A0A1S3KZK3, B3SU95, A0A1S3R754, A0A1S3RSP2	328	515	42499	2.76752	0.99106	0.587569	0.585808
UP_KW_MOLECULAR_FUNCTION	KW-0343~GTPase activation	6	1.7341	0.0267189	A0A1S3NDN5, A0A1S3NCW2, A0A1S3S7K4, A0A1S3M464, A0A1S3PZT1, A0A1S3Q107, A0A1S3R1Y1, A0A1S3M3X9, A0A1S3R6N0, A0A1S3R6P0	147	170	14791	3.55126	0.712286	0.614536	0.614536
INTERPRO	IPR000047:Helix-turn-helix motif	4	1.15607	0.0111778	A0A1S3NBI5, A0A1S3T0T2, A0A1S3KZK3, A0A1S3R754	328	60	42499	8.63801	0.999446	0.696022	0.693935
INTERPRO	IPR000233:Cadherin, cytoplasmic domain	4	1.15607	0.0111778	A0A1S3Q7W0, A0A1S3KJ33, A0A1S3Q7U4, A0A1S3PAS3	328	60	42499	8.63801	0.999446	0.696022	0.693935
INTERPRO	IPR019954:Ubiquitin conserved site	3	0.867052	0.0134219	B5DGL2	328	23	42499	16.9005	0.999878	0.696022	0.693935
INTERPRO	IPR000372:Leucine-rich repeat-containing N-terminal	5	1.44509	0.0136874	A0A1S3RSH5, A0A1S3SV56, A0A1S3MBE2, A0A1S3SFS3, Q0ZHF2	328	119	42499	5.44412	0.999898	0.696022	0.693935
INTERPRO	IPR003598:Immunoglobulin subtype 2	12	3.46821	0.0142473	A0A1S3RSH5, A0A1S3SAV5, A0A1S3LNQ8, A0A1S3P4L4, A0A1S3R6J1, A0A1S3PV04, A0A1S3LNX8, A0A1S3LNV1, A0A1S3LP95, A0A1S3SYR2, A0A1S3NXK9, A0A1S3RLU0, A0A1S3MUE4, A0A1S3RN91, A0A1S3PTE4, A0A1S3SYQ9, A0A1S3NXK4	328	661	42499	2.35226	0.99993	0.696022	0.693935
INTERPRO	IPR000483:Cysteine-rich flanking region, C-terminal	6	1.7341	0.01519	A0A1S3SV56, A0A1S3SAV5, A0A1S3P4L4, A0A1S3MBE2, A0A1S3SFS3, A0A1S3QD98	328	187	42499	4.15733	0.999963	0.696022	0.693935
INTERPRO	IPR027397:Catenin binding domain	4	1.15607	0.0156527	A0A1S3Q7W0, A0A1S3KJ33, A0A1S3Q7U4, A0A1S3PAS3	328	68	42499	7.62177	0.999973	0.696022	0.693935
INTERPRO	IPR009057:Homeodomain-like	13	3.75723	0.0192097	A0A1S3Q7M4, A0A1S3KPT8, A0A1S3Q1L8, A0A1S3Q7M1, A0A1S3T0T2, A0A1S3R754, A0A1S3RSP2, B3SUA2, A0A1S3NBI5, A0A1S3QL53, A0A1S3LNE9, A0A1S3KZK3, B3SU95, A0A1S3RF75	328	783	42499	2.15123	0.999998	0.767229	0.764928
INTERPRO	IPR019956:Ubiquitin subgroup	3	0.867052	0.0195546	B5DGL2	328	28	42499	13.8825	0.999998	0.767229	0.764928
GOTERM_MF_DIRECT	GO:0000981~RNA polymerase II transcription factor activity, sequence-specific DNA binding	11	3.17919	0.0384242	B3SUA2, A0A1S3NBI5, A0A1S3Q7M4, A0A1S3Q1L8, A0A1S3QL53, A0A1S3Q7M1, A0A1S3T0T2, A0A1S3LNE9, A0A1S3KZK3, B3SU95, A0A1S3R754, A0A1S3RSP2	245	585	27281	2.09378	0.999027	0.971954	0.971954
GOTERM_MF_DIRECT	GO:0061630~ubiquitin protein ligase activity	5	1.44509	0.039841	A0A1S3RZB7, A0A1S3RZ13, A0A1S3LXD4, Q8QG64, A0A1S3STJ6, B5X694	245	143	27281	3.89339	0.999251	0.971954	0.971954
GOTERM_MF_DIRECT	GO:0051800~phosphatidylinositol-3,4-bisphosphate 3-phosphatase activity	2	0.578035	0.0439301	A0A1S3S553, A0A1S3NES8, A0A1S3S4Y1	245	5	27281	44.5404	0.999648	0.971954	0.971954
GOTERM_MF_DIRECT	GO:0097602~cullin family protein binding	2	0.578035	0.0439301	Q8QG64, B5X694	245	5	27281	44.5404	0.999648	0.971954	0.971954
GOTERM_MF_DIRECT	GO:0051717~inositol-1,3,4,5-tetrakisphosphate 3-phosphatase activity	2	0.578035	0.0439301	A0A1S3S553, A0A1S3NES8, A0A1S3S4Y1	245	5	27281	44.5404	0.999648	0.971954	0.971954
UP_KW_MOLECULAR_FUNCTION	KW-0904~Protein phosphatase	5	1.44509	0.0636315	A0A1S3S553, A0A1S3LJG2, A0A1S3NES8, A0A1S3PG46, A0A1S3S4Y1, C0H9Q3, C0H9X0	147	152	14791	3.30984	0.951409	0.975683	0.975683
SMART	SM00013:LRRNT	5	1.44509	0.0220543	A0A1S3RSH5, A0A1S3SV56, A0A1S3MBE2, A0A1S3SFS3, Q0ZHF2	212	118	23457	4.6884	0.983484	0.992329	0.992329
SMART	SM00082:LRRCT	6	1.7341	0.0269655	A0A1S3SV56, A0A1S3SAV5, A0A1S3P4L4, A0A1S3MBE2, A0A1S3SFS3, A0A1S3QD98	212	187	23457	3.55015	0.99346	0.992329	0.992329
GOTERM_BP_DIRECT	GO:0007186~G-protein coupled receptor signaling pathway	4	1.15607	0.0593988	B9X0J5	154	103	17770	4.48115	0.999979	1	0.982759
GOTERM_BP_DIRECT	GO:1902766~skeletal muscle satellite cell migration	2	0.578035	0.0668526	B5XF17, A0A1S3P6B5	154	8	17770	28.8474	0.999995	1	0.982759
GOTERM_BP_DIRECT	GO:0044319~wound healing, spreading of cells	2	0.578035	0.0668526	B5XF17, A0A1S3P6B5	154	8	17770	28.8474	0.999995	1	0.982759
GOTERM_BP_DIRECT	GO:0031145~anaphase-promoting complex-dependent catabolic process	2	0.578035	0.0748906	Q8QG64, B5X694	154	9	17770	25.6421	0.999999	1	0.982759
GOTERM_BP_DIRECT	GO:0046580~negative regulation of Ras protein signal transduction	2	0.578035	0.0907609	B5X206, A0A1S3PZT1, A0A1S3Q107	154	11	17770	20.9799	1	1	0.982759
GOTERM_BP_DIRECT	GO:0007275~multicellular organism development	8	2.31214	0.0995061	B5X206, B3SUA2, A0A1S3Q1L8, A0A1S3RZD5, A0A1S3QL53, A0A1S3T0X5, A0A1S3KNR5, A0A1S3SMS4, A0A1S3KMT5	154	456	17770	2.02438	1	1	0.982759
INTERPRO	IPR024766:Zinc finger, RING-H2-type	2	0.578035	0.0304249	Q8QG64, B5X694	328	4	42499	64.7851	1	1	0.998498
INTERPRO	IPR003595:Protein-tyrosine phosphatase, catalytic	5	1.44509	0.0316055	A0A1S3S553, A0A1S3LJG2, A0A1S3NES8, A0A1S3PG46, A0A1S3S4Y1, C0H9Q3, M4V012	328	154	42499	4.20682	1	1	0.998498
INTERPRO	IPR001356:Homeodomain	11	3.17919	0.0320633	B3SUA2, A0A1S3NBI5, A0A1S3Q7M4, A0A1S3Q1L8, A0A1S3QL53, A0A1S3Q7M1, A0A1S3T0T2, A0A1S3LNE9, A0A1S3KZK3, B3SU95, A0A1S3R754, A0A1S3RSP2	328	656	42499	2.17267	1	1	0.998498
INTERPRO	IPR007110:Immunoglobulin-like domain	18	5.20231	0.0332601	A0A1S3MLC1, A0A1S3RSH5, A0A1S3SAV5, A0A1S3LNQ8, A0A1S3KU10, A0A1S3P4L4, A0A1S3R6J1, A0A1S3RUQ9, A0A1S3RUP7, A0A1S3NXV8, A0A1S3PV04, A0A1S3N366, A0A1S3LNX8, A0A1S3T586, A0A1S3LNV1, A0A1S3LP95, A0A1S3SYR2, A0A1S3NXK9, A0A1S3RLU0, A0A1S3MUE4, A0A1S3RN91, A0A1S3PTE4, A0A1S3SYQ9, A0A1S3NXK4	328	1348	42499	1.73016	1	1	0.998498
INTERPRO	IPR015919:Cadherin-like	7	2.02312	0.0342976	A0A1S3Q5W2, A0A1S3Q7W0, A0A1S3KJ33, A0A1S3MC81, A0A1S3RG18, A0A1S3RFS8, A0A1S3Q7U4, A0A1S3REG9, A0A1S3RFS3, A0A1S3REZ9, A0A1S3PAS3	328	311	42499	2.91637	1	1	0.998498
INTERPRO	IPR024991:Anaphase-promoting complex subunit 11	2	0.578035	0.0378858	Q8QG64, B5X694	328	5	42499	51.828	1	1	0.998498
INTERPRO	IPR017361:Bifunctional phosphatidylinositol trisphosphate phosphatase/dual specificity phosphatase PTEN	2	0.578035	0.0378858	A0A1S3S553, A0A1S3NES8, A0A1S3S4Y1	328	5	42499	51.828	1	1	0.998498
INTERPRO	IPR020683:Ankyrin repeat-containing domain	9	2.60116	0.0409621	A0A1S3NCW2, A0A1S3S7K4, A0A1S3PSH0, A0A1S3KR55, A0A1S3N0W7, A0A1S3KJU7, A0A1S3KK25, A0A1S3MQY3, A0A1S3PT40, A0A1S3NDN5, A0A1S3KK73, A0A1S3SF64, A0A1S3PSG6	328	501	42499	2.32761	1	1	0.998498
INTERPRO	IPR017347:Heterogeneous nuclear ribonucleoprotein C, Raly	2	0.578035	0.0526363	A0A1S3QAK8, A0A1S3R439, A0A1S3Q920	328	7	42499	37.02	1	1	0.998498
INTERPRO	IPR003599:Immunoglobulin subtype	15	4.33526	0.0626165	A0A1S3MLC1, A0A1S3RSH5, A0A1S3SAV5, A0A1S3LNQ8, A0A1S3P4L4, A0A1S3R6J1, A0A1S3RUQ9, A0A1S3RUP7, A0A1S3PV04, A0A1S3LNX8, A0A1S3T586, A0A1S3LNV1, A0A1S3LP95, A0A1S3SYR2, A0A1S3NXK9, A0A1S3RLU0, A0A1S3MUE4, A0A1S3RN91, A0A1S3PTE4, A0A1S3SYQ9, A0A1S3NXK4	328	1149	42499	1.69152	1	1	0.998498
INTERPRO	IPR018097:EGF-like calcium-binding, conserved site	6	1.7341	0.06309	A0A1S3RG18, A0A1S3KVC3, A0A1S3KK73, A0A1S3RFS8, A0A1S3SMS4, A0A1S3KSP0, A0A1S3REG9, A0A1S3KJU7, A0A1S3RFS3, A0A1S3KK25, A0A1S3REZ9, A0A1S3T586	328	276	42499	2.81674	1	1	0.998498
INTERPRO	IPR020479:Homeodomain, metazoa	6	1.7341	0.0640397	B3SUA2, A0A1S3NBI5, A0A1S3Q1L8, A0A1S3T0T2, A0A1S3R754, A0A1S3RSP2	328	277	42499	2.80657	1	1	0.998498
INTERPRO	IPR000152:EGF-type aspartate/asparagine hydroxylation site	6	1.7341	0.0640397	A0A1S3RG18, A0A1S3KVC3, A0A1S3KK73, A0A1S3RFS8, A0A1S3SMS4, A0A1S3KSP0, A0A1S3REG9, A0A1S3KJU7, A0A1S3RFS3, A0A1S3KK25, A0A1S3REZ9, A0A1S3T586	328	277	42499	2.80657	1	1	0.998498
INTERPRO	IPR010548:BNIP3	2	0.578035	0.0743404	B5X7F5, A0A1S3KUK8	328	10	42499	25.914	1	1	0.998498
INTERPRO	IPR027443:Isopenicillin N synthase-like	2	0.578035	0.0743404	A0A1S3SEF2, A0A1S3PDB5	328	10	42499	25.914	1	1	0.998498
INTERPRO	IPR021887:Protein of unknown function DUF3498	2	0.578035	0.0743404	A0A1S3M464, A0A1S3PZT1, A0A1S3Q107, A0A1S3M3X9	328	10	42499	25.914	1	1	0.998498
INTERPRO	IPR008271:Serine/threonine-protein kinase, active site	11	3.17919	0.0757637	A0A1S3MBZ5, A0A1S3NVX9, A0A1S3PAW2, A0A1S3MJ19, A0A1S3KR55, A0A1S3MR68, A0A1S3PQ87, A0A1S3PAM7, A0A1S3PJ96, A0A1S3MIZ3, A0A1S3NYF3, A0A1S3PLV0, A0A1S3PAU7, A0A1S3SPE5	328	769	42499	1.85341	1	1	0.998498
INTERPRO	IPR002110:Ankyrin repeat	8	2.31214	0.0857776	A0A1S3MQY3, A0A1S3PT40, A0A1S3NDN5, A0A1S3NCW2, A0A1S3S7K4, A0A1S3PSH0, A0A1S3KK73, A0A1S3N0W7, A0A1S3KJU7, A0A1S3KK25, A0A1S3SF64, A0A1S3PSG6	328	490	42499	2.11543	1	1	0.998498
SMART	SM00408:IGc2	12	3.46821	0.0372566	A0A1S3RSH5, A0A1S3SAV5, A0A1S3LNQ8, A0A1S3P4L4, A0A1S3R6J1, A0A1S3PV04, A0A1S3LNX8, A0A1S3LNV1, A0A1S3LP95, A0A1S3SYR2, A0A1S3NXK9, A0A1S3RLU0, A0A1S3MUE4, A0A1S3RN91, A0A1S3PTE4, A0A1S3SYQ9, A0A1S3NXK4	212	661	23457	2.00871	0.999075	1	1
SMART	SM00404:PTPc_motif	5	1.44509	0.0506689	A0A1S3S553, A0A1S3LJG2, A0A1S3NES8, A0A1S3PG46, A0A1S3S4Y1, C0H9Q3, M4V012	212	154	23457	3.59241	0.99993	1	1
GOTERM_MF_DIRECT	GO:0016314~phosphatidylinositol-3,4,5-trisphosphate 3-phosphatase activity	2	0.578035	0.0524827	A0A1S3S553, A0A1S3NES8, A0A1S3S4Y1	245	6	27281	37.117	0.999928	1	1
SMART	SM00389:HOX	11	3.17919	0.0639538	B3SUA2, A0A1S3NBI5, A0A1S3Q7M4, A0A1S3Q1L8, A0A1S3QL53, A0A1S3Q7M1, A0A1S3T0T2, A0A1S3LNE9, A0A1S3KZK3, B3SU95, A0A1S3R754, A0A1S3RSP2	212	639	23457	1.90471	0.999995	1	1
UP_KW_BIOLOGICAL_PROCESS	KW-0810~Translation regulation	3	0.867052	0.0754571	A0A1S3MVA2, B5XDN3, A0A1S3KKA6, B5XGH2	66	51	7294	6.50089	0.981707	1	1
GOTERM_MF_DIRECT	GO:0000339~RNA cap binding	2	0.578035	0.0859379	A0A1S3LDH0, B5XDN3, A0A1S3KKA6, A0A1S3LDV3, A0A1S3LDU3	245	10	27281	22.2702	1	1	1
GOTERM_MF_DIRECT	GO:0008138~protein tyrosine/serine/threonine phosphatase activity	3	0.867052	0.0869142	A0A1S3S553, A0A1S3NES8, A0A1S3PG46, A0A1S3S4Y1, C0H9Q3	245	55	27281	6.07369	1	1	1
GOTERM_CC_DIRECT	GO:0005740~mitochondrial envelope	2	0.578035	0.0913709	B5X7F5, A0A1S3KUK8	220	11	25256	20.8727	0.998207	1	1

## Sheet: Exp C - Hyper
Category	Term	Count	%	PValue	Genes	List Total	Pop Hits	Pop Total	Fold Enrichment	Bonferroni	Benjamini	FDR
UP_KW_CELLULAR_COMPONENT	KW-1003~Cell membrane	34	6.98152	0.0019669	A0A1S3P6I0, A0A1S3NLL9, A0A1S3P9S1, A0A1S3RSL2, A0A1S3NLL5, A0A1S3MAI6, A0A1S3KN88, A0A1S3S4W6, A0A1S3RUY5, A0A1S3S4W5, A0A1S3NC49, A0A1S3NCQ5, A0A1S3PTB4, A0A1S3PBU9, A0A1S3RXL8, A0A1S3R1E8, A0A1S3LTD0, A0A1S3NQD4, A0A1S3Q4M9, A0A1S3PF91, A0A1S3MC81, A0A1S3L2N8, A0A1S3PNI4, A0A1S3PFE8, A0A1S3KYT2, A0A1S3NPS7, A0A1S3NWY6, A0A1S3NLM4, A0A1S3R2R8, A0A1S3T660, A0A1S3SR01, A0A1S3KMW2, A0A1S3P384, A0A…	258	1464	19356	1.74234	0.0536355	0.0550733	0.0550733
GOTERM_CC_DIRECT	GO:0045211~postsynaptic membrane	10	2.05339	0.00116353	A0A1S3MC81, A0A1S3S7N5, B5X219, A0A1S3LPF7, A0A1S3RSL2, A0A1S3N589, A0A1S3LA14, A0A1S3PTB4, A0A1S3RN19, A0A1S3N4H3, A0A1S3N450, A0A1S3SR01	320	203	25256	3.88793	0.114035	0.121007	0.121007
UP_KW_CELLULAR_COMPONENT	KW-0472~Membrane	186	38.193	0.0129188	A0A1S3SC54, A0A1S3S7N5, A0A1S3P1K3, A0A1S3MMK6, A0A1S3N589, B5X2F7, A0A1S3R2X5, A0A1S3NC49, A0A1S3PG69, A0A1S3S9B4, A0A1S3RXB3, A0A1S3SSE4, A0A1S3R1E8, Q4FZ63, A0A1S3MC81, A0A1S3SAS2, A0A1S3M0C0, A0A1S3KKN8, A0A1S3PFE8, A0A1S3N476, A0A1S3KNT4, A0A1S3RQV5, B5X2D7, A0A1S3MAE0, A0A1S3RQV2, A0A1S3RH35, A0A1S3N4H3, A0A1S3PET1, A0A1S3KPH7, A0A1S3R3G4, A0A1S3R8Q8, A0A1S3MQQ6, A0A1S3L028, A0A1S3SF90, A0A…	258	12640	19356	1.10398	0.305167	0.131783	0.131783
UP_KW_CELLULAR_COMPONENT	KW-0628~Postsynaptic cell membrane	7	1.43737	0.0180384	A0A1S3MC81, A0A1S3S7N5, B5X219, A0A1S3RSL2, A0A1S3LA14, A0A1S3PTB4, A0A1S3SR01	258	156	19356	3.36643	0.399316	0.131783	0.131783
UP_KW_CELLULAR_COMPONENT	KW-0770~Synapse	11	2.25873	0.0188262	A0A1S3MC81, A0A1S3S7N5, B5X219, A0A1S3P1K3, A0A1S3RSL2, A0A1S3N589, A0A1S3RN19, A0A1S3N450, A0A1S3SR01, A0A1S3STN5, A0A1S3LA14, A0A1S3PTB4, A0A1S3N4H3	258	350	19356	2.35787	0.412664	0.131783	0.131783
KEGG_PATHWAY	sasa05206:MicroRNAs in cancer	15	3.08008	0.00143424	A0A1S3MR08, A0A1S3PLC7, A0A1S3P5K4, A0A1S3S5H1, A0A1S3LBB6, A0A1S3LXY9, A0A1S3RTS9, A0A1S3RV47, A0A1S3LT22, A0A1S3P047, A0A1S3PLJ1, A0A1S3RSX6, A0A1S3RTT0, A0A1S3KZC3, A0A1S3P042, A0A1S3RLN0, A0A1S3PG69, A0A1S3LTH6, B5X3U0, A0A1S3MRJ9	199	452	16107	2.68605	0.309473	0.197164	0.197164
KEGG_PATHWAY	sasa04742:Taste transduction	8	1.64271	0.0015284	A0A1S3RVJ3, A0A1S3LUP6, A0A1S3STT9, A0A1S3S7N5, A0A1S3KSG9, A0A1S3LVG8, A0A1S3LPF7, A0A1S3RSL2, A0A1S3RXL8	199	137	16107	4.72641	0.32607	0.197164	0.197164
INTERPRO	IPR013098:Immunoglobulin I-set	15	3.08008	0.000292421	A0A1S3KRP3, A0A1S3P9S1, A0A1S3NWY6, A0A1S3LNL1, A0A1S3R4M1, A0A1S3NP05, A0A1S3ML08, A0A1S3NP65, A0A1S3LCF2, A0A1S3RSX6, A0A1S3SQJ1, A0A1S3SZ87, A0A1S3RIT7, A0A1S3P9H9, A0A1S3RJY7, A0A1S3RLV2, A0A1S3SYP9, A0A1S3KPH7	461	430	42499	3.21589	0.20653	0.231305	0.231305
UP_KW_CELLULAR_COMPONENT	KW-0965~Cell junction	13	2.6694	0.0536339	A0A1S3MC81, A0A1S3S7N5, A0A1S3P1K3, B5X219, A0A1S3MCC3, A0A1S3RSL2, A0A1S3MCB3, A0A1S3NZ91, A0A1S3SR01, A0A1S3RQV5, A0A1S3RQV2, A0A1S3NZA0, A0A1S3STN5, A0A1S3LA14, A0A1S3PTB4, A0A1S3LY28	258	534	19356	1.82641	0.786372	0.30035	0.30035
KEGG_PATHWAY	sasa04926:Relaxin signaling pathway	12	2.46407	0.00388056	A0A1S3L8P3, A0A1S3PC60, A0A1S3RVJ3, A0A1S3LUP6, A0A1S3LU44, A0A1S3PNI4, A0A1S3P1I2, A0A1S3M1V7, A0A1S3RTS9, A0A1S3RV47, A0A1S3LJN7, A0A1S3LJN8, A0A1S3RTT0, A0A1S3LVG8, A0A1S3RJV4, A0A1S3L9M7, A0A1S3RHY7	199	348	16107	2.79102	0.633271	0.333728	0.333728
KEGG_PATHWAY	sasa04015:Rap1 signaling pathway	16	3.28542	0.00543329	A0A1S3L8P3, A0A1S3LUP6, A0A1S3P1I2, A0A1S3KYT2, A0A1S3MCC3, A0A1S3RTS9, A0A1S3RV47, A0A1S3LJN7, A0A1S3MCB3, A0A1S3LDC3, A0A1S3LJN8, A0A1S3RSX6, A0A1S3RTT0, A0A1S3RQV5, A0A1S3KZC3, A0A1S3RLN0, A0A1S3RQV2, A0A1S3LVG8, A0A1S3PG69, A0A1S3KZQ8, A0A1S3L9M7, A0A1S3PIW1, A0A1S3RHY7	199	580	16107	2.23282	0.754783	0.350447	0.350447
KEGG_PATHWAY	sasa04723:Retrograde endocannabinoid signaling	11	2.25873	0.0120584	A0A1S3RVJ3, A0A1S3LUP6, A0A1S3LU44, A0A1S3PW49, A0A1S3RSL2, A0A1S3LJN7, A0A1S3LJN8, A0A1S3RN19, A0A1S3SR01, B5XCJ3, A0A1S3LVG8, A0A1S3RJV4, A0A1S3NSA4	199	353	16107	2.5222	0.956282	0.379115	0.379115
KEGG_PATHWAY	sasa04014:Ras signaling pathway	15	3.08008	0.0124119	A0A1S3RVJ3, A0A1S3LU44, A0A1S3PFE8, A0A1S3P1I2, A0A1S3PZT1, A0A1S3Q107, A0A1S3RTS9, A0A1S3NWY6, A0A1S3RV47, A0A1S3R327, A0A1S3R2P4, A0A1S3RSX6, A0A1S3RTT0, A0A1S3PG69, B5X494, A0A1S3R191, A0A1S3RJV4, A0A1S3RHY7, A0A1S3L0A0	199	579	16107	2.09688	0.960137	0.379115	0.379115
KEGG_PATHWAY	sasa04666:Fc gamma R-mediated phagocytosis	9	1.84805	0.0134158	A0A1S3KZC3, A0A1S3RLN0, A0A1S3SNW1, B5X0Y4, A0A1S3P1I2, B5X494, A0A1S3KZQ8, A0A1S3RHY7, A0A1S3LTD0	199	254	16107	2.86794	0.969337	0.379115	0.379115
KEGG_PATHWAY	sasa01521:EGFR tyrosine kinase inhibitor resistance	8	1.64271	0.0142017	A0A1S3RSX6, A0A1S3L8P3, A0A1S3RTT0, B9EP31, A0A1S3S5H1, A0A1S3LBB6, A0A1S3P1I2, A0A1S3RTS9, A0A1S3RV47, A0A1S3L9M7, A0A1S3RHY7	199	207	16107	3.1281	0.975036	0.379115	0.379115
KEGG_PATHWAY	sasa01522:Endocrine resistance	9	1.84805	0.0155765	A0A1S3L8P3, A0A1S3LUP6, A0A1S3LU44, A0A1S3P1I2, A0A1S3LVG8, A0A1S3MCQ3, A0A1S3L9M7, A0A1S3LJN7, A0A1S3LJN8, A0A1S3RHY7, A0A1S3RB03, A0A1S3Q2Y9	199	261	16107	2.79102	0.982584	0.379115	0.379115
KEGG_PATHWAY	sasa04062:Chemokine signaling pathway	12	2.46407	0.0177947	A0A1S3L8P3, A0A1S3RVJ3, A0A1S3LUP6, A0A1S3S5H1, A0A1S3P1I2, A0A1S3PS23, A0A1S3KZC3, A0A1S3RLN0, A0A1S3LVG8, A0A1S3KZQ8, A0A1S3RJV4, A0A1S3L9M7, A0A1S3KNJ8, A0A1S3RHY7	199	431	16107	2.25354	0.990268	0.379115	0.379115
KEGG_PATHWAY	sasa04728:Dopaminergic synapse	11	2.25873	0.0187196	A0A1S3RVJ3, A0A1S3N3K5, A0A1S3LU44, A0A1S3P1I2, A0A1S3M1V7, A0A1S3S725, A0A1S3LJN7, A0A1S3LJN8, A0A1S3RN19, A0A1S3RJV4, A0A1S3NSA4, A0A1S3RHY7, A0A1S3N3J9	199	378	16107	2.35539	0.992368	0.379115	0.379115
KEGG_PATHWAY	sasa05135:Yersinia infection	11	2.25873	0.0187196	A0A1S3L8P3, A0A1S3LU44, A0A1S3P1I2, A0A1S3RHD5, A0A1S3RIJ9, A0A1S3LJN7, A0A1S3LJN8, A0A1S3KZC3, A0A1S3RLN0, B5X494, A0A1S3KZQ8, A0A1S3L9M7, A0A1S3RHY7	199	378	16107	2.35539	0.992368	0.379115	0.379115
KEGG_PATHWAY	sasa04012:ErbB signaling pathway	8	1.64271	0.0204326	A0A1S3L8P3, A0A1S3KZC3, A0A1S3N3K5, A0A1S3RLN0, A0A1S3LBB6, A0A1S3LU44, A0A1S3P1I2, A0A1S3L9M7, A0A1S3RHY7, A0A1S3N3J9	199	223	16107	2.90367	0.995137	0.379115	0.379115
KEGG_PATHWAY	sasa04722:Neurotrophin signaling pathway	10	2.05339	0.0211971	A0A1S3N3K5, A0A1S3LU44, A0A1S3P1I2, A0A1S3NWY6, A0A1S3RHD5, A0A1S3RIJ9, A0A1S3LJN7, A0A1S3LJN8, A0A1S3KZC3, A0A1S3RLN0, A0A1S3PIW1, A0A1S3RHY7, A0A1S3N3J9	199	330	16107	2.45272	0.996025	0.379115	0.379115
KEGG_PATHWAY	sasa04072:Phospholipase D signaling pathway	11	2.25873	0.0237414	A0A1S3LUP6, A0A1S3P1I2, A0A1S3PS23, A0A1S3KN88, A0A1S3KMW2, A0A1S3RSX6, B5X0Y4, A0A1S3PP70, A0A1S3SX69, A0A1S3LVG8, B5X494, A0A1S3RHY7, A0A1S3LTD0	199	394	16107	2.25974	0.997969	0.379115	0.379115
KEGG_PATHWAY	sasa05200:Pathways in cancer	26	5.33881	0.0249628	A0A1S3R3G4, A0A1S3N3K5, A0A1S3LUP6, A0A1S3RVJ3, A0A1S3S5H1, A0A1S3SKP0, A0A1S3P1I2, A0A1S3SKP3, A0A1S3KZC3, A0A1S3R591, A0A1S3LTH6, A0A1S3RHY7, B5X1P2, A0A1S3N2G6, A0A1S3S6G3, A0A1S3LU44, A0A1S3PNI4, A0A1S3RTS9, A0A1S3NWY6, A0A1S3RV47, A0A1S3N2P1, A0A1S3LT22, A0A1S3LAI6, A0A1S3Q2Y9, A0A1S3RSX6, A0A1S3N281, A0A1S3RTT0, A0A1S3RLN0, A0A1S3LVG8, A0A1S3RJV4, A0A1S3MCQ3, A0A1S3KY36, A0A1S3RHV2, A0A1S3N…	199	1347	16107	1.56231	0.99853	0.379115	0.379115
KEGG_PATHWAY	sasa04510:Focal adhesion	13	2.6694	0.0249804	A0A1S3L8P3, A0A1S3R3G4, A0A1S3LU44, A0A1S3LXY9, A0A1S3P1I2, A0A1S3RTS9, A0A1S3RV47, A0A1S3RSX6, A0A1S3RTT0, A0A1S3KZC3, A0A1S3RLN0, A0A1S3R591, A0A1S3KZQ8, A0A1S3L9M7, A0A1S3KY36, A0A1S3PIW1, A0A1S3RHY7	199	513	16107	2.0511	0.998536	0.379115	0.379115
KEGG_PATHWAY	sasa05207:Chemical carcinogenesis - receptor activation	12	2.46407	0.0265069	Q6XPT1, A0A1S3L8P3, A0A1S3LUP6, A0A1S3S5H1, A0A1S3P1I2, A0A1S3M1V7, A0A1S3RTS9, A0A1S3RHD5, A0A1S3RV47, A0A1S3RIJ9, A0A1S3LAI6, A0A1S3Q2Y9, A0A1S3RTT0, A0A1S3LVG8, A0A1S3L9M7, A0A1S3PTB4, A0A1S3RHY7	199	459	16107	2.11607	0.999023	0.379932	0.379932
KEGG_PATHWAY	sasa04725:Cholinergic synapse	10	2.05339	0.0305256	A0A1S3RVJ3, A0A1S3LUP6, A0A1S3N3K5, A0A1S3S7N5, A0A1S3P1I2, A0A1S3LVG8, A0A1S3RJV4, A0A1S3PTB4, A0A1S3RHY7, A0A1S3PS23, A0A1S3N3J9, A0A1S3Q762	199	353	16107	2.29291	0.999664	0.400548	0.400548
KEGG_PATHWAY	sasa04151:PI3K-Akt signaling pathway	19	3.90144	0.0325404	A0A1S3R3G4, B9EP31, A0A1S3RVJ3, A0A1S3LBB6, A0A1S3LXY9, A0A1S3P1I2, A0A1S3M1V7, A0A1S3MCC3, A0A1S3RTS9, A0A1S3NWY6, A0A1S3RV47, A0A1S3S725, A0A1S3MCB3, A0A1S3PS23, A0A1S3LAI6, A0A1S3RSX6, A0A1S3RTT0, A0A1S3R591, A0A1S3PG69, A0A1S3RJV4, A0A1S3KY36, A0A1S3RHY7, A0A1S3NGX2	199	913	16107	1.6844	0.999804	0.400548	0.400548
KEGG_PATHWAY	sasa04360:Axon guidance	13	2.6694	0.0326027	A0A1S3QCV4, A0A1S3L8P3, A0A1S3L4I0, A0A1S3NW29, A0A1S3M2L7, A0A1S3N3K5, A0A1S3P4M5, A0A1S3P4R4, A0A1S3NP05, A0A1S3ML08, A0A1S3NP65, A0A1S3RJ48, A0A1S3QBL7, A0A1S3RIT7, A0A1S3PG69, A0A1S3L4L9, A0A1S3RJY7, A0A1S3L9M7, A0A1S3QB89, A0A1S3N3J9, A0A1S3KPH7	199	534	16107	1.97044	0.999807	0.400548	0.400548
INTERPRO	IPR003599:Immunoglobulin subtype	25	5.13347	0.0018644	A0A1S3PPL8, A0A1S3P9S1, A0A1S3RQN5, A0A1S3LNL1, A0A1S3R4M1, A0A1S3ML08, A0A1S3RQP4, A0A1S3LCF2, C0H9G3, A0A1S3SZ87, A0A1S3RJY7, A0A1S3RSB3, A0A1S3LAS2, A0A1S3RVG3, A0A1S3KRP3, A0A1S3NWY6, A0A1S3PX42, A0A1S3NP05, A0A1S3NP65, A0A1S3T586, A0A1S3RQP0, A0A1S3RSX6, A0A1S3LNZ8, A0A1S3SQJ1, A0A1S3RIT7, A0A1S3P9H9, A0A1S3RLV2, A0A1S3SYP9, A0A1S3KPH7	461	1149	42499	2.00585	0.771478	0.405533	0.405533
INTERPRO	IPR003598:Immunoglobulin subtype 2	17	3.49076	0.00258239	A0A1S3KRP3, A0A1S3P9S1, A0A1S3LNL1, A0A1S3R4M1, A0A1S3NP05, A0A1S3PX42, A0A1S3ML08, A0A1S3NP65, A0A1S3LCF2, C0H9G3, A0A1S3RSX6, A0A1S3LNZ8, A0A1S3SQJ1, A0A1S3SZ87, A0A1S3RIT7, A0A1S3P9H9, A0A1S3RJY7, A0A1S3RLV2, A0A1S3RSB3, A0A1S3SYP9, A0A1S3KPH7	461	661	42499	2.37097	0.870661	0.405533	0.405533
INTERPRO	IPR011072:HR1 rho-binding repeat	4	0.821355	0.0033753	A0A1S3S4V5, A0A1S3S4W6, A0A1S3S4W5, A0A1S3NLL9, A0A1S3NLM4, A0A1S3T660, A0A1S3NLL5, A0A1S3PBU9	461	28	42499	13.1698	0.93105	0.405533	0.405533
INTERPRO	IPR007593:Interferon-induced transmembrane protein	4	0.821355	0.0037348	B5X2D7, A0A1S3PMV7, A0A1S3PMX2	461	29	42499	12.7157	0.948168	0.405533	0.405533
INTERPRO	IPR001452:Src homology-3 domain	15	3.08008	0.00386089	A0A1S3L8P3, A0A1S3NBZ0, A0A1S3P4M5, A0A1S3SAY5, A0A1S3NLL9, A0A1S3NLM4, A0A1S3T660, A0A1S3P4R4, A0A1S3NLL5, A0A1S3S258, A0A1S3S4V5, A0A1S3S4W6, A0A1S3S4W5, A0A1S3R6V0, A0A1S3KZC3, A0A1S3RLN0, A0A1S3R5C8, A0A1S3KZQ8, A0A1S3QA05, A0A1S3L9M7, A0A1S3RKU2, B5X174, A0A1S3PBU9, A0A1S3R5C1	461	566	42499	2.44316	0.953107	0.405533	0.405533
INTERPRO	IPR000233:Cadherin, cytoplasmic domain	5	1.02669	0.00409602	A0A1S3P384, A0A1S3NC49, A0A1S3NCQ5, A0A1S3KVJ4, A0A1S3R2R8	461	60	42499	7.68239	0.961094	0.405533	0.405533
INTERPRO	IPR001849:Pleckstrin homology domain	16	3.28542	0.00547529	A0A1S3M2P4, A0A1S3NW12, A0A1S3NW11, A0A1S3P1I2, A0A1S3PZT1, A0A1S3R327, A0A1S3M351, A0A1S3R6V0, A0A1S3SX69, A0A1S3R5C8, A0A1S3P6G9, A0A1S3KZQ8, A0A1S3R191, A0A1S3MA12, A0A1S3RHY7, A0A1S3R5C1, A0A1S3S5G3, A0A1S3NBZ0, A0A1S3LNM6, A0A1S3Q107, A0A1S3LMS7, A0A1S3R2P4, A0A1S3LLZ6, A0A1S3S7G7, A0A1S3S7G4	461	652	42499	2.2623	0.987001	0.405533	0.405533
INTERPRO	IPR011993:Pleckstrin homology-like domain	22	4.51745	0.00595912	A0A1S3M2P4, A0A1S3NW12, A0A1S3NW11, A0A1S3SF90, A0A1S3KIG4, A0A1S3MMK6, A0A1S3P1I2, A0A1S3PZT1, A0A1S3M351, A0A1S3R6V0, A0A1S3PQU2, A0A1S3SX69, A0A1S3R5C8, A0A1S3P6G9, A0A1S3KZQ8, A0A1S3MA12, A0A1S3RHY7, A0A1S3RB03, A0A1S3R5C1, A0A1S3S5G3, A0A1S3L2N8, A0A1S3NBZ0, A0A1S3LNM6, A0A1S3Q107, A0A1S3LMS7, A0A1S3PQ53, A0A1S3LLZ6, A0A1S3PNZ2, A0A1S3S7G7, A0A1S3S7G4	461	1054	42499	1.92424	0.991154	0.405533	0.405533
INTERPRO	IPR000742:Epidermal growth factor-like domain	15	3.08008	0.00606976	A0A1S3RVG3, A0A1S3QCV4, A0A1S3L028, A0A1S3NQN7, A0A1S3LXY9, A0A1S3N406, A0A1S3RIF5, A0A1S3NQS1, A0A1S3S1Q6, A0A1S3T586, A0A1S3Q2Y9, A0A1S3STP2, A0A1S3QBL7, A0A1S3NQ70, A0A1S3RH35, A0A1S3S9B4, A0A1S3LTA0, A0A1S3ME66, A0A1S3ME54, A0A1S3KY36, A0A1S3MEW0, A0A1S3QB89	461	596	42499	2.32019	0.991899	0.405533	0.405533
INTERPRO	IPR027397:Catenin binding domain	5	1.02669	0.00639427	A0A1S3P384, A0A1S3NC49, A0A1S3NCQ5, A0A1S3KVJ4, A0A1S3R2R8	461	68	42499	6.77858	0.993743	0.405533	0.405533
INTERPRO	IPR001060:FCH domain	5	1.02669	0.00639427	A0A1S3S4V5, A0A1S3S4W6, A0A1S3S4W5, A0A1S3P4M5, A0A1S3NLL9, A0A1S3NLM4, A0A1S3T660, A0A1S3P4R4, A0A1S3NLL5, A0A1S3PBU9	461	68	42499	6.77858	0.993743	0.405533	0.405533
INTERPRO	IPR000719:Protein kinase, catalytic domain	25	5.13347	0.00682988	A0A1S3Q9R9, A0A1S3N3K5, A0A1S3LBB6, A0A1S3P1I2, A0A1S3P9S1, A0A1S3RHD5, A0A1S3LJN7, A0A1S3RIJ9, A0A1S3LJN8, A0A1S3P023, B5X172, A0A1S3P9G8, A0A1S3MF73, A0A1S3L9M7, A0A1S3KKX0, A0A1S3RHY7, A0A1S3NH81, A0A1S3L8P3, A0A1S3LU44, A0A1S3PNI4, A0A1S3NWY6, A0A1S3LCM7, A0A1S3RSX6, A0A1S3S396, A0A1S3RW90, A0A1S3RL34, A0A1S3P9H9, B5XEN9, A0A1S3QA05, A0A1S3S7G7, A0A1S3N3J9, A0A1S3S7G4	461	1276	42499	1.80621	0.995577	0.405533	0.405533
INTERPRO	IPR007110:Immunoglobulin-like domain	26	5.33881	0.00717757	A0A1S3RF84, A0A1S3PPL8, A0A1S3P9S1, A0A1S3RQN5, A0A1S3LNL1, A0A1S3R4M1, A0A1S3ML08, A0A1S3RQP4, A0A1S3LCF2, C0H9G3, A0A1S3SZ87, A0A1S3RGS7, A0A1S3RJY7, A0A1S3RSB3, A0A1S3LAS2, A0A1S3RVG3, A0A1S3KRP3, A0A1S3NWY6, A0A1S3PX42, A0A1S3NP05, A0A1S3NP65, A0A1S3T586, A0A1S3RQP0, A0A1S3RSX6, A0A1S3LNZ8, A0A1S3SQJ1, A0A1S3RIT7, A0A1S3P9H9, A0A1S3RLV2, A0A1S3SYP9, A0A1S3KPH7	461	1348	42499	1.77812	0.996647	0.405533	0.405533
INTERPRO	IPR005108:HELP	3	0.616016	0.00842606	A0A1S3N281, A0A1S3SCL9, A0A1S3N2P1, A0A1S3SCL2, A0A1S3S9V3, A0A1S3N2G6	461	13	42499	21.2743	0.998761	0.444334	0.444334
SMART	SM00326:SH3	15	3.08008	0.00476986	A0A1S3L8P3, A0A1S3NBZ0, A0A1S3P4M5, A0A1S3SAY5, A0A1S3NLL9, A0A1S3NLM4, A0A1S3T660, A0A1S3P4R4, A0A1S3NLL5, A0A1S3S258, A0A1S3S4V5, A0A1S3S4W6, A0A1S3S4W5, A0A1S3R6V0, A0A1S3KZC3, A0A1S3RLN0, A0A1S3R5C8, A0A1S3KZQ8, A0A1S3QA05, A0A1S3L9M7, A0A1S3RKU2, B5X174, A0A1S3PBU9, A0A1S3R5C1	291	511	23457	2.36619	0.610118	0.445635	0.445635
SMART	SM00408:IGc2	17	3.49076	0.00850277	A0A1S3KRP3, A0A1S3P9S1, A0A1S3LNL1, A0A1S3R4M1, A0A1S3NP05, A0A1S3PX42, A0A1S3ML08, A0A1S3NP65, A0A1S3LCF2, C0H9G3, A0A1S3RSX6, A0A1S3LNZ8, A0A1S3SQJ1, A0A1S3SZ87, A0A1S3RIT7, A0A1S3P9H9, A0A1S3RJY7, A0A1S3RLV2, A0A1S3RSB3, A0A1S3SYP9, A0A1S3KPH7	291	661	23457	2.07313	0.814037	0.445635	0.445635
SMART	SM00409:IG	25	5.13347	0.00879376	A0A1S3PPL8, A0A1S3P9S1, A0A1S3RQN5, A0A1S3LNL1, A0A1S3R4M1, A0A1S3ML08, A0A1S3RQP4, A0A1S3LCF2, C0H9G3, A0A1S3SZ87, A0A1S3RJY7, A0A1S3RSB3, A0A1S3LAS2, A0A1S3RVG3, A0A1S3KRP3, A0A1S3NWY6, A0A1S3PX42, A0A1S3NP05, A0A1S3NP65, A0A1S3T586, A0A1S3RQP0, A0A1S3RSX6, A0A1S3LNZ8, A0A1S3SQJ1, A0A1S3RIT7, A0A1S3P9H9, A0A1S3RLV2, A0A1S3SYP9, A0A1S3KPH7	291	1149	23457	1.75388	0.824485	0.445635	0.445635
SMART	SM00055:FCH	5	1.02669	0.00904843	A0A1S3S4V5, A0A1S3S4W6, A0A1S3S4W5, A0A1S3P4M5, A0A1S3NLL9, A0A1S3NLM4, A0A1S3T660, A0A1S3P4R4, A0A1S3NLL5, A0A1S3PBU9	291	66	23457	6.10669	0.833149	0.445635	0.445635
INTERPRO	IPR003591:Leucine-rich repeat, typical subtype	12	2.46407	0.0090326	S0F0N4, A0A1S3KZA9, A0A1S3R4M1, A0A1S3ML08, A0A1S3S1Q6, A0A1S3SQJ1, A0A1S3T0G0, A0A1S3KZE0, A0A1S3SZ87, A0A1S3SEU8, A0A1S3SET7, A0A1S3KPH7, A0A1S3L0H8	461	440	42499	2.51424	0.999236	0.446549	0.446549
KEGG_PATHWAY	sasa04550:Signaling pathways regulating pluripotency of stem cells	10	2.05339	0.0396794	A0A1S3L748, A0A1S3QWS9, A0A1S3S5H1, A0A1S3P1I2, A0A1S3LT52, A0A1S3LTH6, A0A1S3LJN7, A0A1S3LT22, A0A1S3LJN8, A0A1S3RHY7, A0A1S3P023, A0A1S3LJP6	199	370	16107	2.18756	0.999971	0.454239	0.454239
KEGG_PATHWAY	sasa00564:Glycerophospholipid metabolism	7	1.43737	0.0445659	A0A1S3KKN8, A0A1S3L226, B5X0Y4, A0A1S3NP71, A0A1S3PP70, A0A1S3SX69, A0A1S3L0A0, A0A1S3LTD0	199	209	16107	2.7109	0.999992	0.454239	0.454239
KEGG_PATHWAY	sasa04935:Growth hormone synthesis, secretion and action	9	1.84805	0.0465552	A0A1S3KZC3, A0A1S3LUP6, A0A1S3RLN0, A0A1S3S5H1, A0A1S3LU44, A0A1S3P1I2, A0A1S3LVG8, A0A1S3M1V7, A0A1S3LJN7, A0A1S3LJN8, A0A1S3RHY7	199	323	16107	2.25529	0.999995	0.454239	0.454239
KEGG_PATHWAY	sasa04361:Axon regeneration	8	1.64271	0.0477392	A0A1S3LU44, A0A1S3RIT7, A0A1S3PP70, A0A1S3PFE8, A0A1S3SX69, A0A1S3MA12, A0A1S3RJY7, A0A1S3LJN7, A0A1S3L1C5, A0A1S3LJN8	199	267	16107	2.42516	0.999997	0.454239	0.454239
KEGG_PATHWAY	sasa04010:MAPK signaling pathway	16	3.28542	0.0505468	A0A1S3LU44, A0A1S3LBB6, A0A1S3PNI4, A0A1S3P1I2, A0A1S3RTS9, A0A1S3NWY6, A0A1S3RHD5, A0A1S3RV47, A0A1S3RIJ9, A0A1S3LJN7, A0A1S3LJN8, A0A1S3SP13, A0A1S3RSX6, A0A1S3RTT0, A0A1S3RQV5, A0A1S3KZC3, A0A1S3RLN0, A0A1S3RQV2, A0A1S3PG69, A0A1S3L1C5, A0A1S3RHY7	199	765	16107	1.69286	0.999998	0.454239	0.454239
KEGG_PATHWAY	sasa05145:Toxoplasmosis	8	1.64271	0.0511894	A0A1S3R3G4, A0A1S3S5H1, A0A1S3LU44, A0A1S3R591, A0A1S3P1I2, A0A1S3LJN7, A0A1S3LJN8, A0A1S3KY36, A0A1S3RHY7, A0A1S3PS23	199	272	16107	2.38058	0.999999	0.454239	0.454239
KEGG_PATHWAY	sasa05131:Shigellosis	14	2.87474	0.0522452	A0A1S3L8P3, A0A1S3LU44, A0A1S3P1I2, A0A1S3NLL9, A0A1S3NLM4, A0A1S3LJN7, A0A1S3T660, A0A1S3NLL5, A0A1S3LJN8, A0A1S3KZC3, A0A1S3RLN0, A0A1S3RUB7, B5X494, A0A1S3L9M7, A0A1S3PBU9, A0A1S3RHY7, A0A1S3RHV2	199	639	16107	1.77333	0.999999	0.454239	0.454239
KEGG_PATHWAY	sasa04013:MAPK signaling pathway - fly	7	1.43737	0.0527903	A0A1S3L8P3, A0A1S3PC72, A0A1S3LU44, A0A1S3L9M7, A0A1S3LJN7, A0A1S3LJN8, A0A1S3MCI7, A0A1S3MRJ9, A0A1S3SP13	199	218	16107	2.59898	0.999999	0.454239	0.454239
KEGG_PATHWAY	sasa05231:Choline metabolism in cancer	8	1.64271	0.0538106	A0A1S3RSX6, A0A1S3L226, A0A1S3LU44, B5X0Y4, A0A1S3PP70, A0A1S3SX69, A0A1S3P1I2, A0A1S3RHY7, A0A1S3LTD0	199	275	16107	2.35461	0.999999	0.454239	0.454239
KEGG_PATHWAY	sasa04933:AGE-RAGE signaling pathway in diabetic complications	8	1.64271	0.0545792	A0A1S3RTT0, A0A1S3S5H1, A0A1S3LU44, A0A1S3PNI4, A0A1S3P1I2, A0A1S3RTS9, A0A1S3RV47, A0A1S3LJN7, A0A1S3LJN8, A0A1S3RHY7, A0A1S3RHV2	199	276	16107	2.34608	0.999999	0.454239	0.454239
KEGG_PATHWAY	sasa04910:Insulin signaling pathway	9	1.84805	0.0577236	A0A1S3S4V5, A0A1S3S4W6, A0A1S3S4W5, A0A1S3KZC3, B9EP31, A0A1S3RLN0, A0A1S3LU44, A0A1S3P1I2, A0A1S3PIW1, A0A1S3RHY7, A0A1S3RHV2	199	338	16107	2.1552	1	0.465397	0.465397
KEGG_PATHWAY	sasa04514:Cell adhesion molecules	10	2.05339	0.0670378	A0A1S3QCV4, A0A1S3R3G4, A0A1S3PF91, A0A1S3KRP3, A0A1S3PX42, A0A1S3ML08, A0A1S3P384, C0H9G3, A0A1S3LNZ8, A0A1S3QBL7, A0A1S3R591, A0A1S3KVJ4, A0A1S3QB89, A0A1S3KPH7	199	410	16107	1.97414	1	0.524113	0.524113
GOTERM_BP_DIRECT	GO:0006396~RNA processing	6	1.23203	0.00286582	A0A1S3MD17, A0A1S3PEY1, A0A1S3KYV7, A0A1S3NBT9, A0A1S3LGW7, A0A1S3T2I6	219	79	17770	6.16265	0.438338	0.576029	0.576029
INTERPRO	IPR001356:Homeodomain	15	3.08008	0.0132447	A0A1S3MLF4, A0A1S3MR08, A0A1S3KS06, A0A1S3SPD9, B4XAM6, A0A1S3L748, A0A1S3LT52, A0A1S3T481, B5X817, A0A1S3P047, A0A1S3P042, A0A1S3KZF1, B3SU95, A0A1S3PYG4, A0A1S3R5F6, A0A1S3LPA0	461	656	42499	2.10797	0.999974	0.616266	0.616266
KEGG_PATHWAY	sasa04917:Prolactin signaling pathway	6	1.23203	0.0897414	A0A1S3L8P3, A0A1S3S5H1, A0A1S3LU44, A0A1S3P1I2, A0A1S3L9M7, A0A1S3LJN7, A0A1S3LJN8, A0A1S3RHY7	199	193	16107	2.51626	1	0.637768	0.637768
KEGG_PATHWAY	sasa04659:Th17 cell differentiation	7	1.43737	0.0904214	Q6XPT1, A0A1S3S6G3, A0A1S3S5H1, A0A1S3LU44, A0A1S3PNI4, A0A1S3LJN7, A0A1S3LJN8, A0A1S3LAI6	199	252	16107	2.24832	1	0.637768	0.637768
KEGG_PATHWAY	sasa05163:Human cytomegalovirus infection	13	2.6694	0.0920007	A0A1S3L8P3, A0A1S3LUP6, A0A1S3RVJ3, A0A1S3S5H1, A0A1S3P1I2, A0A1S3M1V7, A0A1S3RTS9, A0A1S3RV47, A0A1S3LJN7, A0A1S3LJN8, A0A1S3RTT0, A0A1S3KZC3, A0A1S3RLN0, A0A1S3LVG8, A0A1S3RJV4, A0A1S3L9M7, A0A1S3KNJ8, A0A1S3RHY7	199	634	16107	1.65965	1	0.637768	0.637768
KEGG_PATHWAY	sasa05211:Renal cell carcinoma	6	1.23203	0.0925786	A0A1S3KZC3, A0A1S3RTT0, A0A1S3RLN0, A0A1S3P1I2, A0A1S3RTS9, A0A1S3RV47, A0A1S3PIW1, A0A1S3RHY7	199	195	16107	2.49045	1	0.637768	0.637768
KEGG_PATHWAY	sasa04020:Calcium signaling pathway	13	2.6694	0.0968998	A0A1S3PC60, A0A1S3LUP6, A0A1S3N3K5, A0A1S3S7N5, A0A1S3LBB6, A0A1S3PFE8, A0A1S3SKP0, A0A1S3KYT2, A0A1S3RTS9, A0A1S3NWY6, A0A1S3RV47, A0A1S3SKP3, A0A1S3RSX6, A0A1S3RUY5, A0A1S3RTT0, A0A1S3LVG8, A0A1S3N3J9	199	640	16107	1.64409	1	0.637768	0.637768
INTERPRO	IPR000483:Cysteine-rich flanking region, C-terminal	7	1.43737	0.0165879	A0A1S3SZ87, A0A1S3NWY6, S0F0N4, A0A1S3R4M1, A0A1S3ML08, A0A1S3S1Q6, A0A1S3KPH7	461	187	42499	3.45091	0.999998	0.725472	0.725472
INTERPRO	IPR011009:Protein kinase-like domain	25	5.13347	0.0180852	A0A1S3Q9R9, A0A1S3N3K5, A0A1S3LBB6, A0A1S3P1I2, A0A1S3P9S1, A0A1S3RHD5, A0A1S3LJN7, A0A1S3RIJ9, A0A1S3LJN8, A0A1S3P023, B5X172, A0A1S3P9G8, A0A1S3MF73, A0A1S3L9M7, A0A1S3KKX0, A0A1S3RHY7, A0A1S3NH81, A0A1S3L8P3, A0A1S3LU44, A0A1S3PNI4, A0A1S3NWY6, A0A1S3LCM7, A0A1S3RSX6, A0A1S3S396, A0A1S3RW90, A0A1S3RL34, A0A1S3P9H9, B5XEN9, A0A1S3QA05, A0A1S3S7G7, A0A1S3N3J9, A0A1S3S7G4	461	1389	42499	1.65926	0.999999	0.725472	0.725472
INTERPRO	IPR001245:Serine-threonine/tyrosine-protein kinase catalytic domain	10	2.05339	0.0183432	A0A1S3L8P3, A0A1S3LBB6, A0A1S3PNI4, A0A1S3P9S1, A0A1S3NWY6, A0A1S3P023, A0A1S3RSX6, A0A1S3RL34, A0A1S3P9H9, A0A1S3P9G8, B5XEN9, A0A1S3QA05, A0A1S3L9M7	461	364	42499	2.53266	1	0.725472	0.725472
INTERPRO	IPR002175:Endothelin receptor A	2	0.410678	0.0215307	A0A1S3SKP0, A0A1S3SKP3	461	2	42499	92.1887	1	0.810988	0.810988
SMART	SM00369:LRR_TYP	12	2.46407	0.0216395	S0F0N4, A0A1S3KZA9, A0A1S3R4M1, A0A1S3ML08, A0A1S3S1Q6, A0A1S3SQJ1, A0A1S3T0G0, A0A1S3KZE0, A0A1S3SZ87, A0A1S3SEU8, A0A1S3SET7, A0A1S3KPH7, A0A1S3L0H8	291	440	23457	2.19841	0.986563	0.814934	0.814934
SMART	SM00389:HOX	15	3.08008	0.0287633	A0A1S3MLF4, A0A1S3MR08, A0A1S3KS06, A0A1S3SPD9, B4XAM6, A0A1S3L748, A0A1S3LT52, A0A1S3T481, B5X817, A0A1S3P047, A0A1S3P042, A0A1S3KZF1, B3SU95, A0A1S3PYG4, A0A1S3R5F6, A0A1S3LPA0	291	639	23457	1.89221	0.996816	0.814934	0.814934
SMART	SM00082:LRRCT	7	1.43737	0.0289571	A0A1S3SZ87, A0A1S3NWY6, S0F0N4, A0A1S3R4M1, A0A1S3ML08, A0A1S3S1Q6, A0A1S3KPH7	291	187	23457	3.01742	0.996938	0.814934	0.814934
INTERPRO	IPR009057:Homeodomain-like	16	3.28542	0.0250194	A0A1S3MLF4, A0A1S3MR08, A0A1S3KS06, A0A1S3SPD9, B4XAM6, A0A1S3L748, A0A1S3LT52, A0A1S3T481, B5X817, A0A1S3P047, A0A1S3MCI7, A0A1S3P042, A0A1S3KZF1, B3SU95, A0A1S3PYG4, A0A1S3R5F6, A0A1S3LPA0	461	783	42499	1.88381	1	0.899562	0.899562
INTERPRO	IPR019765:Ephrin, conserved site	3	0.616016	0.0275732	A0A1S3NW29, A0A1S3RJ48, A0A1S3PG69	461	24	42499	11.5236	1	0.94828	0.94828
SMART	SM00233:PH	14	2.87474	0.0394285	A0A1S3S5G3, A0A1S3M2P4, A0A1S3NW12, A0A1S3NBZ0, A0A1S3NW11, A0A1S3LNM6, A0A1S3P1I2, A0A1S3LMS7, A0A1S3R327, A0A1S3R2P4, A0A1S3M351, A0A1S3R6V0, A0A1S3SX69, A0A1S3R5C8, A0A1S3P6G9, A0A1S3KZQ8, A0A1S3R191, A0A1S3MA12, A0A1S3S7G7, A0A1S3RHY7, A0A1S3R5C1, A0A1S3S7G4	291	606	23457	1.86224	0.999638	0.970928	0.970928
GOTERM_CC_DIRECT	GO:0016021~integral component of membrane	159	32.6489	0.0299632	A0A1S3MNE2, A0A1S3SC54, A0A1S3MRM5, A0A1S3M415, A0A1S3P1K3, A0A1S3MMK6, A0A1S3RMD1, A0A1S3P9S1, A0A1S3Q339, A0A1S3N589, A0A1S3ML08, A0A1S3S8X8, A0A1S3KIQ4, B5X2F7, A0A1S3PS63, A0A1S3NC49, A0A1S3S9B4, A0A1S3RXB3, A0A1S3RUD6, A0A1S3SH76, A0A1S3SSE4, A0A1S3R1E8, A0A1S3LTD0, A0A1S3RFX2, Q4FZ63, A0A1S3MC81, A0A1S3SAS2, A0A1S3M0C0, A0A1S3KKN8, A0A1S3N4P5, A0A1S3KPP0, A0A1S3N476, A0A1S3NP65, A0A1S3P384,…	320	11154	25256	1.12507	0.957736	0.972838	0.972838
GOTERM_CC_DIRECT	GO:0005938~cell cortex	3	0.616016	0.0311062	A0A1S3S4V5, A0A1S3S4W6, A0A1S3S4W5, A0A1S3T660, A0A1S3PBU9	320	22	25256	10.7625	0.962613	0.972838	0.972838
GOTERM_CC_DIRECT	GO:0030532~small nuclear ribonucleoprotein complex	2	0.410678	0.0374169	B5X7B0	320	3	25256	52.6167	0.981051	0.972838	0.972838
GOTERM_BP_DIRECT	GO:0006486~protein glycosylation	9	1.84805	0.0209178	A0A1S3M9V7, A0A1S3PM56, A0A1S3SAS2, A0A1S3Q0V1, A0A1S3MSQ1, A0A1S3RMD1, A0A1S3MRA1, A0A1S3LR63, C0H9N4	219	276	17770	2.64592	0.985723	1	1
UP_KW_BIOLOGICAL_PROCESS	KW-0254~Endocytosis	5	1.02669	0.0213229	A0A1S3S4V5, A0A1S3S4W6, A0A1S3PUI4, A0A1S3S4W5, A0A1S3NLL9, A0A1S3NLM4, A0A1S3T660, A0A1S3NLL5, A0A1S3PBU9	92	85	7294	4.66368	0.666872	1	1
GOTERM_BP_DIRECT	GO:0007169~transmembrane receptor protein tyrosine kinase signaling pathway	4	0.821355	0.029955	A0A1S3RSX6, A0A1S3LBB6, A0A1S3P9H9, A0A1S3P9S1, A0A1S3NWY6	219	55	17770	5.9012	0.997786	1	1
INTERPRO	IPR027248:Small nuclear ribonucleoprotein Sm D2	2	0.410678	0.0321219	B5X7B0	461	3	42499	61.4591	1	1	1
INTERPRO	IPR001799:Ephrin	3	0.616016	0.034331	A0A1S3NW29, A0A1S3RJ48, A0A1S3PG69	461	27	42499	10.2432	1	1	1
INTERPRO	IPR026906:Leucine rich repeat 5	3	0.616016	0.034331	S0F0N4, A0A1S3ML08, A0A1S3KPH7	461	27	42499	10.2432	1	1	1
INTERPRO	IPR000372:Leucine-rich repeat-containing N-terminal	5	1.02669	0.0407613	A0A1S3R4M1, A0A1S3SEU8, A0A1S3SET7, A0A1S3ML08, A0A1S3KPH7	461	119	42499	3.87348	1	1	1
INTERPRO	IPR008271:Serine/threonine-protein kinase, active site	15	3.08008	0.0421374	A0A1S3Q9R9, A0A1S3N3K5, A0A1S3LU44, A0A1S3PNI4, A0A1S3P1I2, A0A1S3RHD5, A0A1S3RIJ9, A0A1S3P023, A0A1S3S396, B5X172, A0A1S3RW90, A0A1S3P9G8, B5XEN9, A0A1S3MF73, A0A1S3S7G7, A0A1S3RHY7, A0A1S3N3J9, A0A1S3S7G4, A0A1S3NH81	461	769	42499	1.79822	1	1	1
INTERPRO	IPR026878:Leucine-rich repeat-containing protein 4C	2	0.410678	0.0425987	A0A1S3ML08, A0A1S3KPH7	461	4	42499	46.0944	1	1	1
INTERPRO	IPR019147:Suppressor of white apricot N-terminal domain	2	0.410678	0.0425987	A0A1S3KYV7, A0A1S3LGW7	461	4	42499	46.0944	1	1	1
UP_KW_MOLECULAR_FUNCTION	KW-0808~Transferase	55	11.2936	0.0444807	A0A1S3LYR2, A0A1S3NUL5, A0A1S3RZ13, A0A1S3MCC3, A0A1S3P9S1, B5X1L9, B5X2F7, B5XDZ7, A0A1S3RZB7, B5X172, A0A1S3SX69, A0A1S3P9G8, A0A1S3MRA1, A0A1S3PD45, B5X5X1, A0A1S3PCW7, A0A1S3SAS2, B5X8U9, A0A1S3KKN8, A0A1S3PNI4, A0A1S3NV25, A0A1S3NWY6, A0A1S3RII7, A0A1S3RRS7, A0A1S3PEL7, A0A1S3RW90, A0A1S3NP71, A0A1S3P9H9, B5XEN9, A0A1S3QA05, A0A1S3S7G7, A0A1S3N3J9, A0A1S3S7G4, A0A1S3Q9R9, A0A1S3M9V7, A0A1S3N…	187	3466	14791	1.25513	0.928569	1	1
GOTERM_BP_DIRECT	GO:0035622~intrahepatic bile duct development	2	0.410678	0.0481798	B5X494	219	4	17770	40.5708	0.999951	1	1
SMART	SM01141:SM01141	2	0.410678	0.0485457	A0A1S3KYV7, A0A1S3LGW7	291	4	23457	40.3041	0.999945	1	1
GOTERM_MF_DIRECT	GO:0005509~calcium ion binding	24	4.92813	0.048861	A0A1S3SCR1, A0A1S3NQN7, A0A1S3P1K3, A0A1S3SFG9, A0A1S3MAI6, A0A1S3SFH5, A0A1S3RCE3, A0A1S3SFH1, A0A1S3NC49, A0A1S3NCQ5, A0A1S3QAP8, A0A1S3ME54, A0A1S3L0A0, A0A1S3RSB3, A0A1S3SSE4, A0A1S3MC81, B5X1G1, A0A1S3R2R8, A0A1S3NQS1, A0A1S3T586, A0A1S3Q2Y9, A0A1S3P384, A0A1S3STP2, A0A1S3MAE0, A0A1S3NQ70, A0A1S3PP70, A0A1S3KVJ4, B5DGT1, A0A1S3ME66, A0A1S3MEW0, A0A1S3PET1	317	1371	27281	1.50652	0.999984	1	1
GOTERM_BP_DIRECT	GO:0043065~positive regulation of apoptotic process	3	0.616016	0.0489678	A0A1S3LLZ6, A0A1S3LTH6, A0A1S3LT22, A0A1S3L9J1	219	29	17770	8.39395	0.999959	1	1
GOTERM_CC_DIRECT	GO:0090543~Flemming body	2	0.410678	0.0495764	B5X494	320	4	25256	39.4625	0.994949	1	1
GOTERM_BP_DIRECT	GO:0008217~regulation of blood pressure	3	0.616016	0.0520518	A0A1S3Q4M9, A0A1S3SKP0, A0A1S3SKP3	219	30	17770	8.11416	0.999978	1	1
INTERPRO	IPR015919:Cadherin-like	8	1.64271	0.0535048	A0A1S3P384, A0A1S3SFH5, A0A1S3MC81, A0A1S3SFH1, A0A1S3NC49, A0A1S3NCQ5, A0A1S3KVJ4, A0A1S3R2R8, A0A1S3SFG9, A0A1S3SSE4	461	311	42499	2.37141	1	1	1
GOTERM_BP_DIRECT	GO:0007165~signal transduction	15	3.08008	0.0541883	A0A1S3RVJ3, A0A1S3NW12, A0A1S3NW11, A0A1S3P4M5, A0A1S3S5H1, A0A1S3NLL9, A0A1S3P9Q2, A0A1S3PZT1, A0A1S3P9U3, A0A1S3R327, A0A1S3NLL5, A0A1S3S4W6, A0A1S3S4W5, A0A1S3R6V0, A0A1S3R5C8, A0A1S3R191, A0A1S3PBU9, A0A1S3R5C1, A0A1S3P9K4, A0A1S3LYU2, A0A1S3Q107, A0A1S3NLM4, A0A1S3S725, A0A1S3T660, A0A1S3P4R4, A0A1S3P2V7, A0A1S3R2P4, A0A1S3LYY0, A0A1S3S4V5	219	708	17770	1.7191	0.999986	1	1
INTERPRO	IPR001611:Leucine-rich repeat	13	2.6694	0.0542317	A0A1S3NWY6, S0F0N4, A0A1S3KZA9, A0A1S3R4M1, A0A1S3ML08, A0A1S3S1Q6, A0A1S3SQJ1, A0A1S3T0G0, A0A1S3KZE0, A0A1S3SZ87, A0A1S3SEU8, A0A1S3SET7, A0A1S3KPH7, A0A1S3L0H8	461	654	42499	1.8325	1	1	1
GOTERM_CC_DIRECT	GO:0055038~recycling endosome membrane	3	0.616016	0.0581662	A0A1S3MAE0, B5X494, A0A1S3MAI6	320	31	25256	7.6379	0.998035	1	1
SMART	SM00013:LRRNT	5	1.02669	0.0589611	A0A1S3R4M1, A0A1S3SEU8, A0A1S3SET7, A0A1S3ML08, A0A1S3KPH7	291	118	23457	3.4156	0.999994	1	1
INTERPRO	IPR008972:Cupredoxin	3	0.616016	0.0607265	A0A1S3NW29, A0A1S3RJ48, A0A1S3PG69	461	37	42499	7.47476	1	1	1
INTERPRO	IPR003280:Two pore domain potassium channel	3	0.616016	0.0607265	A0A1S3Q691, A0A1S3KSG9, A0A1S3M415	461	37	42499	7.47476	1	1	1
INTERPRO	IPR000980:SH2 domain	7	1.43737	0.0618215	A0A1S3L8P3, A0A1S3KZC3, A0A1S3NW12, A0A1S3RLN0, A0A1S3NW11, A0A1S3S5H1, A0A1S3KZQ8, A0A1S3QA05, A0A1S3L9M7	461	257	42499	2.51098	1	1	1
INTERPRO	IPR000961:AGC-kinase, C-terminal	5	1.02669	0.0621875	A0A1S3Q9R9, A0A1S3P1I2, A0A1S3RHD5, A0A1S3RIJ9, A0A1S3S7G7, A0A1S3RHY7, A0A1S3S7G4	461	137	42499	3.36455	1	1	1
GOTERM_BP_DIRECT	GO:0055113~epiboly involved in gastrulation with mouth forming second	2	0.410678	0.071396	B5X494	219	6	17770	27.0472	1	1	1
GOTERM_CC_DIRECT	GO:0031527~filopodium membrane	2	0.410678	0.0734379	B5X494	320	6	25256	26.3083	0.999641	1	1
INTERPRO	IPR006689:Small GTPase superfamily, ARF/SAR type	4	0.821355	0.0744069	C0HAV8, B5X494, A0A1S3LCL9	461	90	42499	4.09728	1	1	1
INTERPRO	IPR000008:C2 calcium-dependent membrane targeting	8	1.64271	0.0798436	A0A1S3S5G3, A0A1S3KL21, A0A1S3R8Q8, A0A1S3P1K3, A0A1S3PZT1, A0A1S3Q107, A0A1S3R191, A0A1S3R900, A0A1S3R327, A0A1S3R2P4, A0A1S3KNR2, A0A1S3MM14	461	342	42499	2.15646	1	1	1
SMART	SM00220:S_TKc	17	3.49076	0.0810518	A0A1S3Q9R9, A0A1S3N3K5, A0A1S3LU44, A0A1S3PNI4, A0A1S3P1I2, A0A1S3RHD5, A0A1S3RIJ9, A0A1S3LJN7, A0A1S3LJN8, A0A1S3P023, A0A1S3S396, B5X172, A0A1S3RW90, A0A1S3P9G8, B5XEN9, A0A1S3MF73, A0A1S3KKX0, A0A1S3S7G7, A0A1S3RHY7, A0A1S3N3J9, A0A1S3S7G4, A0A1S3NH81	291	876	23457	1.56432	1	1	1
INTERPRO	IPR017441:Protein kinase, ATP binding site	16	3.28542	0.0816184	A0A1S3L8P3, A0A1S3N3K5, A0A1S3LBB6, A0A1S3PNI4, A0A1S3P1I2, A0A1S3NWY6, A0A1S3RHD5, A0A1S3RIJ9, A0A1S3LJN7, A0A1S3LJN8, A0A1S3RSX6, B5X172, A0A1S3P9G8, B5XEN9, A0A1S3MF73, A0A1S3QA05, A0A1S3L9M7, A0A1S3S7G7, A0A1S3RHY7, A0A1S3N3J9, A0A1S3S7G4, A0A1S3NH81	461	926	42499	1.59289	1	1	1
GOTERM_BP_DIRECT	GO:0042310~vasoconstriction	3	0.616016	0.0826015	A0A1S3PFE8, A0A1S3SKP0, A0A1S3SKP3	219	39	17770	6.24166	1	1	1
INTERPRO	IPR000499:Endothelin receptor family	2	0.410678	0.0833866	A0A1S3SKP0, A0A1S3SKP3	461	8	42499	23.0472	1	1	1
GOTERM_MF_DIRECT	GO:0004962~endothelin receptor activity	2	0.410678	0.0890052	A0A1S3SKP0, A0A1S3SKP3	317	8	27281	21.515	1	1	1
INTERPRO	IPR027430:Visual pigments (opsins) retinal binding site	3	0.616016	0.0919489	A0A1S3RSC0, I1W5U7, I1W5U8, A0A1S3LGV7, A0A1S3LGV1	461	47	42499	5.88439	1	1	1
GOTERM_CC_DIRECT	GO:0005886~plasma membrane	32	6.57084	0.0921565	A0A1S3P6I0, A0A1S3LUP6, A0A1S3SKP0, A0A1S3NLL9, A0A1S3P9S1, A0A1S3SKP3, A0A1S3M511, A0A1S3NLL5, A0A1S3KN88, A0A1S3S4W6, A0A1S3S4W5, A0A1S3LK60, A0A1S3NC49, A0A1S3NCQ5, A0A1S3PBU9, A0A1S3RXL8, A0A1S3SSE4, A0A1S3R1E8, A0A1S3NQD4, A0A1S3Q4M9, A0A1S3PF91, A0A1S3L2N8, A0A1S3PNI4, A0A1S3KYT2, A0A1S3NPS7, A0A1S3NLM4, A0A1S3R2R8, A0A1S3T660, A0A1S3NP05, A0A1S3NP65, A0A1S3KMW2, A0A1S3P384, A0A1S3S4V5, A0A…	320	1914	25256	1.31954	0.999957	1	1
INTERPRO	IPR002049:EGF-like, laminin	4	0.821355	0.099186	A0A1S3QCV4, A0A1S3QBL7, A0A1S3S9B4, A0A1S3ME66, A0A1S3ME54, A0A1S3KY36, A0A1S3MEW0, A0A1S3QB89	461	102	42499	3.61524	1	1	1
GOTERM_MF_DIRECT	GO:0009881~photoreceptor activity	3	0.616016	0.0993305	A0A1S3RSC0, I1W5U7, I1W5U8, A0A1S3LGV7, A0A1S3LGV1	317	46	27281	5.6126	1	1	1
SMART	SM00239:C2	8	1.64271	0.0996864	A0A1S3S5G3, A0A1S3KL21, A0A1S3R8Q8, A0A1S3P1K3, A0A1S3PZT1, A0A1S3Q107, A0A1S3R191, A0A1S3R900, A0A1S3R327, A0A1S3R2P4, A0A1S3KNR2, A0A1S3MM14	291	317	23457	2.03428	1	1	1

## Sheet: Exp D - Hypo
Category	Term	Count	%	PValue	Genes	List Total	Pop Hits	Pop Total	Fold Enrichment	Bonferroni	Benjamini	FDR
INTERPRO	IPR003598:Immunoglobulin subtype 2	22	4.04412	6.79652e-05	A0A1S3P6M2, A0A1S3RUN2, A0A1S3T0X8, A0A1S3LNX8, A0A1S3LCF2, A0A1S3LP60, A0A1S3MLV3, A0A1S3PE47, A0A1S3P4L4, A0A1S3RLI9, A0A1S3M9U1, A0A1S3T0W9, A0A1S3NXE9, A0A1S3LNV1, A0A1S3RMP4, A0A1S3LP95, A0A1S3RK15, A0A1S3LNZ8, A0A1S3T638, A0A1S3MA29, A0A1S3KJ85, A0A1S3NXK9, A0A1S3RLV2, A0A1S3PA16, A0A1S3SMB4, A0A1S3SYP9, A0A1S3NXK4	514	661	42499	2.75193	0.0601043	0.0488051	0.0487516
INTERPRO	IPR003591:Leucine-rich repeat, typical subtype	17	3.125	0.000107029	A0A1S3NZ79, A0A1S3MC90, A0A1S3P4L4, A0A1S3NYY7, A0A1S3PUP5, A0A1S3L9Y1, A0A1S3KZA9, A0A1S3RV46, A0A1S3NYY6, A0A1S3NZ83, A0A1S3RST2, A0A1S3LIQ3, A0A1S3ML66, A0A1S3T638, A0A1S3NJ77, A0A1S3MLV3, A0A1S3KIX6, A0A1S3MRB5, A0A1S3SMB4, A0A1S3SFS3	514	440	42499	3.19457	0.0930023	0.0488051	0.0487516
SMART	SM00408:IGc2	22	4.04412	0.000502729	A0A1S3P6M2, A0A1S3RUN2, A0A1S3T0X8, A0A1S3LNX8, A0A1S3LCF2, A0A1S3LP60, A0A1S3MLV3, A0A1S3PE47, A0A1S3P4L4, A0A1S3RLI9, A0A1S3M9U1, A0A1S3T0W9, A0A1S3NXE9, A0A1S3LNV1, A0A1S3RMP4, A0A1S3LP95, A0A1S3RK15, A0A1S3LNZ8, A0A1S3T638, A0A1S3MA29, A0A1S3KJ85, A0A1S3NXK9, A0A1S3RLV2, A0A1S3PA16, A0A1S3SMB4, A0A1S3SYP9, A0A1S3NXK4	332	661	23457	2.35156	0.108771	0.0649007	0.0649007
SMART	SM00369:LRR_TYP	17	3.125	0.000566818	A0A1S3NZ79, A0A1S3MC90, A0A1S3P4L4, A0A1S3NYY7, A0A1S3PUP5, A0A1S3L9Y1, A0A1S3KZA9, A0A1S3RV46, A0A1S3NYY6, A0A1S3NZ83, A0A1S3RST2, A0A1S3LIQ3, A0A1S3ML66, A0A1S3T638, A0A1S3NJ77, A0A1S3MLV3, A0A1S3KIX6, A0A1S3MRB5, A0A1S3SMB4, A0A1S3SFS3	332	440	23457	2.7298	0.121762	0.0649007	0.0649007
UP_KW_CELLULAR_COMPONENT	KW-0770~Synapse	14	2.57353	0.00258538	A0A1S3KY34, A0A1S3LNK9, A0A1S3MC81, A0A1S3NEF9, A0A1S3P1K3, A0A1S3LWP0, B9EPS9, A0A1S3P4U2, A0A1S3LNT5, A0A1S3KYA0, A0A1S3Q4T0, A0A1S3S7Y5, A0A1S3L1B6, A0A1S3LWE4, A0A1S3L0B5, A0A1S3PUF7, A0A1S3MRC5, A0A1S3NF10, A0A1S3SSC2	292	350	19356	2.65151	0.0723242	0.0749759	0.0749759
INTERPRO	IPR013098:Immunoglobulin I-set	16	2.94118	0.000268993	A0A1S3P6M2, A0A1S3P4L4, A0A1S3RUN2, A0A1S3T0X8, A0A1S3LNX8, A0A1S3T0W9, A0A1S3LCF2, A0A1S3LNV1, A0A1S3RMP4, A0A1S3LP60, A0A1S3LP95, A0A1S3RK15, A0A1S3MLV3, A0A1S3KJ85, A0A1S3NXK9, A0A1S3RLV2, A0A1S3SMB4, A0A1S3Q9F2, A0A1S3SYP9, A0A1S3NXK4	514	430	42499	3.07657	0.217573	0.0817737	0.0816841
GOTERM_CC_DIRECT	GO:0005887~integral component of plasma membrane	14	2.57353	0.00113465	A0A1S3LNQ9, A0A1S3P219, A0A1S3N028, A0A1S3T0X8, A0A1S3R1P5, A0A1S3MCM9, B9END2, A0A1S3T0W9, A0A1S3LYA2, A0A1S3P450, A0A1S3T634, A0A1S3L1B6, A0A1S3L0B5, A0A1S3PUF7, A0A1S3LYP4, A0A1S3SSC2, A0A1S3MA87	351	345	25256	2.91989	0.0981541	0.0996826	0.0996826
GOTERM_CC_DIRECT	GO:0045211~postsynaptic membrane	10	1.83824	0.00219083	A0A1S3Q4T0, A0A1S3S7Y5, A0A1S3LNK9, A0A1S3MC81, A0A1S3NEF9, A0A1S3LPF7, A0A1S3NF10, A0A1S3PUF7, A0A1S3MRC5, A0A1S3P4U2, A0A1S3LNT5, A0A1S3SSC2	351	203	25256	3.54455	0.180928	0.0996826	0.0996826
GOTERM_MF_DIRECT	GO:0008201~heparin binding	7	1.28676	0.000445595	A0A1S3LW14, B5XGR3, A0A1S3SR14, A0A1S3NBW8, A0A1S3NY85, A0A1S3M0E5, A0A1S3SR12, A0A1S3P3T3	352	76	27281	7.13842	0.0994397	0.104715	0.104715
GOTERM_MF_DIRECT	GO:0004675~transmembrane receptor protein serine/threonine kinase activity	5	0.919118	0.00187397	A0A1S3NJ48, A0A1S3L4S4, A0A1S3NIK6, A0A1S3PMY1, A0A1S3P4V8, A0A1S3MR68	352	41	27281	9.45157	0.356475	0.220191	0.220191
UP_KW_CELLULAR_COMPONENT	KW-0965~Cell junction	16	2.94118	0.0155734	A0A1S3KY34, A0A1S3MQF2, A0A1S3MC81, A0A1S3P1K3, A0A1S3LWP0, A0A1S3RMN9, B9EPS9, A0A1S3RJJ6, A0A1S3NZ91, A0A1S3KYA0, A0A1S3S7Y5, A0A1S3L1B6, A0A1S3LWE4, A0A1S3MIV5, A0A1S3NZA0, A0A1S3MJ91, A0A1S3L0B5, A0A1S3PUF7, A0A1S3MRC5, A0A1S3MVD2, A0A1S3SSC2	292	534	19356	1.98615	0.365668	0.225814	0.225814
UP_KW_MOLECULAR_FUNCTION	KW-0358~Heparin-binding	5	0.919118	0.00383515	A0A1S3LW14, A0A1S3SR14, A0A1S3NBW8, A0A1S3M0E5, A0A1S3SR12, A0A1S3P3T3	195	49	14791	7.73993	0.226979	0.256955	0.256955
INTERPRO	IPR003599:Immunoglobulin subtype	27	4.96324	0.00183297	A0A1S3MC90, A0A1S3P6M2, A0A1S3RUN2, A0A1S3T0X8, A0A1S3LNX8, A0A1S3LCF2, A0A1S3LP60, A0A1S3MLV3, A0A1S3PE47, A0A1S3Q9F2, A0A1S3P4L4, A0A1S3LNQ9, A0A1S3RLI9, A0A1S3M9U1, A0A1S3T0W9, A0A1S3T586, A0A1S3NXE9, A0A1S3LNV1, A0A1S3RMP4, A0A1S3PJJ0, A0A1S3LP95, A0A1S3RK15, A0A1S3LNZ8, A0A1S3T638, A0A1S3KJ85, A0A1S3MA29, A0A1S3NXK9, A0A1S3RLV2, A0A1S3PA16, A0A1S3SMB4, A0A1S3SYP9, A0A1S3NXK4	514	1149	42499	1.94294	0.812355	0.315749	0.315402
INTERPRO	IPR003961:Fibronectin, type III	18	3.30882	0.00194235	A0A1S3P6M2, A0A1S3P4L4, A0A1S3RLI9, A0A1S3P9S3, A0A1S3T0X8, A0A1S3R1P5, A0A1S3T0W9, A0A1S3LCF2, A0A1S3P450, A0A1S3RMP4, A0A1S3T634, A0A1S3RK15, A0A1S3MLV3, A0A1S3KJ85, X2J5C3, A0A1S3LA12, A0A1S3SMB4, A0A1S3N5A1, A0A1S3SFS3	514	631	42499	2.35862	0.830202	0.315749	0.315402
INTERPRO	IPR000472:TGF-beta receptor/activin receptor, type I/II	4	0.735294	0.00226995	A0A1S3NJ48, A0A1S3L4S4, A0A1S3NIK6, A0A1S3PMY1, A0A1S3MR68	514	22	42499	15.0333	0.874135	0.315749	0.315402
INTERPRO	IPR001611:Leucine-rich repeat	18	3.30882	0.00282294	A0A1S3NZ79, A0A1S3MC90, A0A1S3P4L4, A0A1S3NYY7, A0A1S3PUP5, A0A1S3L9Y1, A0A1S3KZA9, A0A1S3RV46, A0A1S3NYY6, A0A1S3NZ83, A0A1S3SX72, A0A1S3RST2, A0A1S3LIQ3, A0A1S3ML66, A0A1S3T638, A0A1S3NJ77, A0A1S3MLV3, A0A1S3KIX6, A0A1S3MRB5, A0A1S3SMB4, A0A1S3SFS3	514	654	42499	2.27568	0.924086	0.315749	0.315402
INTERPRO	IPR008271:Serine/threonine-protein kinase, active site	20	3.67647	0.00287505	A0A1S3SZG2, A0A1S3MBZ5, B5X237, A0A1S3L4S4, A0A1S3PAW2, A0A1S3MR68, A0A1S3NU11, A0A1S3SQ79, A0A1S3NJ48, A0A1S3NC27, A0A1S3PAM7, A0A1S3P0X2, A0A1S3MIZ3, A0A1S3L2A2, A0A1S3PMY1, A0A1S3S7F6, A0A1S3PAU7, A0A1S3L2L2, A0A1S3NIK6, A0A1S3KTT0, A0A1S3MJ19, A0A1S3P4V8, A0A1S3R0L1, A0A1S3SZ30, A0A1S3NEJ2, A0A1S3LXG0	514	769	42499	2.1504	0.92762	0.315749	0.315402
INTERPRO	IPR000333:Activin type II/Transforming growth factor-beta II receptor	5	0.919118	0.00311594	A0A1S3NJ48, A0A1S3L4S4, A0A1S3NIK6, A0A1S3PMY1, A0A1S3P4V8, A0A1S3MR68	514	50	42499	8.26829	0.941934	0.315749	0.315402
UP_KW_CELLULAR_COMPONENT	KW-1003~Cell membrane	32	5.88235	0.0337104	A0A1S3Q0J8, A0A1S3R507, A0A1S3PUP5, A0A1S3MZ83, A0A1S3P2U8, A0A1S3LGL2, A0A1S3P344, A0A1S3SQ79, A0A1S3P450, A0A1S3S7Y5, A0A1S3MQA9, A0A1S3R0X3, B5X2V3, A0A1S3MRC5, A0A1S3RA06, A0A1S3KUI1, A0A1S3SSC2, A0A1S3SFT2, A0A1S3MPF1, A0A1S3PF91, A0A1S3MC81, A0A1S3P219, A0A1S3N3P3, A0A1S3R1P5, A0A1S3RU42, A0A1S3LFP5, A0A1S3T634, A0A1S3L1B6, A0A1S3L0B5, A0A1S3PA16, A0A1S3MVD2, A0A1S3NC75, A0A1S3MA87	292	1464	19356	1.44891	0.630077	0.325867	0.325867
GOTERM_CC_DIRECT	GO:0042383~sarcolemma	4	0.735294	0.0144749	A0A1S3RKF9, A0A1S3R8V8, A0A1S3NGV5, A0A1S3PA69, A0A1S3R8W3	351	37	25256	7.77886	0.734686	0.367906	0.367906
GOTERM_CC_DIRECT	GO:0005576~extracellular region	29	5.33088	0.0197782	B5X4P1, C0H8Z6, A0A1S3R5M6, B9EPS9, A0A1S3NZ91, A0A1S3R466, A0A1S3SR12, A0A1S3L044, A0A1S3KYA0, A0A1S3ST89, A0A1S3LP60, A0A1S3MI15, A0A1S3MRA7, M4Q5B0, A0A1S3RMY0, B5X672, A0A1S3KY34, A0A1S3PCX3, A0A1S3S828, A0A1S3KW32, A0A1S3ST81, A0A1S3KNR5, A0A1S3M9U1, A0A1S3NY85, A0A1S3PS44, A0A1S3NLM1, A0A1S3T586, A0A1S3KMT5, B5XGR3, A0A1S3SR14, A0A1S3MM63, A0A1S3PJJ0, A0A1S3R5Y0, A0A1S3NZA0, A0A1S3MA29, A0A…	351	1336	25256	1.56188	0.837626	0.367906	0.367906
GOTERM_CC_DIRECT	GO:0005921~gap junction	3	0.551471	0.0202146	A0A1S3MQF2, A0A1S3RMN9, A0A1S3RJJ6	351	16	25256	13.4915	0.844075	0.367906	0.367906
UP_KW_MOLECULAR_FUNCTION	KW-0407~Ion channel	17	3.125	0.0122009	A0A1S3R3D3, A0A1S3LNK9, A0A1S3NEF9, A0A1S3KRT6, A0A1S3R8V8, A0A1S3S3K3, A0A1S3RMN9, A0A1S3RJJ6, A0A1S3P4U2, A0A1S3R8W3, A0A1S3LNT5, A0A1S3R2R2, A0A1S3R475, A0A1S3Q4T0, A0A1S3S7Y5, A0A1S3R2R1, A0A1S3KIX6, A0A1S3LPF7, A0A1S3NWB1, A0A1S3MRC5, A0A1S3NF10, A0A1S3RBT9, A0A1S3SSC2	195	653	14791	1.97469	0.560663	0.40873	0.40873
INTERPRO	IPR017441:Protein kinase, ATP binding site	22	4.04412	0.00484249	A0A1S3SZG2, A0A1S3L4S4, A0A1S3PAW2, A0A1S3NU11, A0A1S3SQ79, A0A1S3LK64, A0A1S3P450, A0A1S3NJ48, A0A1S3NC27, A0A1S3PAM7, A0A1S3KQI9, A0A1S3MIZ3, A0A1S3L2A2, A0A1S3S7F6, A0A1S3PAU7, A0A1S3L2L2, A0A1S3NIK6, A0A1S3KTT0, A0A1S3MJ19, A0A1S3P4V8, A0A1S3R1P5, A0A1S3R0L1, A0A1S3T634, A0A1S3SZ30, A0A1S3NEJ2, A0A1S3LXG0, A0A1S3PA16, A0A1S3PMC8	514	926	42499	1.96439	0.988051	0.441635	0.441151
GOTERM_BP_DIRECT	GO:0007399~nervous system development	8	1.47059	0.00201331	A0A1S3KY34, C0H8Z6, A0A1S3M958, A0A1S3M9U1, B9EPS9, A0A1S3NLM1, B5X3C4, A0A1S3KYA0, A0A1S3LP60, A0A1S3SU13, A0A1S2X4V2, A0A1S3MA29, B5XED0	237	133	17770	4.51001	0.359426	0.442929	0.442929
INTERPRO	IPR013785:Aldolase-type TIM barrel	6	1.10294	0.00598343	A0A1S3KJJ8, B5XGT2, A0A1S3RTW0, C0HAA7, A0A1S3PWX4, A0A1S3LFX2	514	95	42499	5.22208	0.995803	0.481086	0.480558
INTERPRO	IPR000719:Protein kinase, catalytic domain	27	4.96324	0.00716767	A0A1S3SZG2, A0A1S3MBZ5, B5X237, A0A1S3L4S4, A0A1S3PAW2, A0A1S3MR68, A0A1S3NU11, A0A1S3SQ79, A0A1S3LK64, A0A1S3P450, A0A1S3NJ48, A0A1S3NC27, A0A1S3PAM7, A0A1S3P0X2, A0A1S3KQI9, A0A1S3MIZ3, A0A1S3L2A2, A0A1S3PMY1, A0A1S3S7F6, A0A1S3PAU7, A0A1S3L2L2, A0A1S3NIK6, A0A1S3KTT0, A0A1S3MJ19, A0A1S3P4V8, A0A1S3R1P5, A0A1S3R0L1, A0A1S3T634, A0A1S3SZ30, A0A1S3NEJ2, A0A1S3LXG0, A0A1S3PA16, A0A1S3PMC8	514	1276	42499	1.74956	0.998585	0.481086	0.480558
INTERPRO	IPR009057:Homeodomain-like	19	3.49265	0.00752432	A0A1S3KW41, A0A1S3NKD1, A0A1S3RUJ3, A0A1S3N877, A0A1S3P888, A0A1S3T0T2, A0A1S3NKJ1, A0A1S3MCI7, A0A1S3PAD5, A0A1S3PAF7, A0A1S3Q650, A0A1S3RV91, A0A1S3NHW7, A0A1S3PAL5, A0A1S3SCL5, A0A1S3M180, A0A1S3LNE9, A0A1S3PI43, A0A1S3S9C3, A0A1S3R5F6, A0A1S3RDU6, A0A1S3NJX0, A0A1S3N3E3	514	783	42499	2.00635	0.99898	0.481086	0.480558
INTERPRO	IPR007110:Immunoglobulin-like domain	28	5.14706	0.00789142	A0A1S3MC90, A0A1S3P6M2, A0A1S3RUN2, A0A1S3T0X8, A0A1S3LNX8, A0A1S3LCF2, A0A1S3LP60, A0A1S3MLV3, A0A1S3PE47, A0A1S3Q9F2, A0A1S3P4L4, A0A1S3LNQ9, A0A1S3RLI9, A0A1S3M9U1, A0A1S3T0W9, A0A1S3T586, A0A1S3NXE9, A0A1S3LNV1, A0A1S3RMP4, A0A1S3PJJ0, A0A1S3LP95, A0A1S3M1V2, A0A1S3RK15, A0A1S3LNZ8, A0A1S3T638, A0A1S3KJ85, A0A1S3MA29, A0A1S3NXK9, A0A1S3RLV2, A0A1S3PA16, A0A1S3SMB4, A0A1S3SYP9, A0A1S3NXK4	514	1348	42499	1.71745	0.999272	0.481086	0.480558
INTERPRO	IPR000483:Cysteine-rich flanking region, C-terminal	8	1.47059	0.00791259	A0A1S3ML66, A0A1S3P4L4, A0A1S3T638, A0A1S3MLV3, A0A1S3MRB5, A0A1S3RV46, A0A1S3SMB4, A0A1S3SFS3	514	187	42499	3.53724	0.999286	0.481086	0.480558
GOTERM_CC_DIRECT	GO:0016021~integral component of membrane	173	31.8015	0.0335537	A0A1S3SA13, A0A1S3LW14, A0A1S3T6I9, A0A1S3L6Q2, A0A1S3P1K3, A0A1S3SI13, A0A1S3P2M0, A0A1S3T2Q8, B5X2V3, A0A1S3Q6B5, A0A1S3SA19, A0A1S3SSE4, A0A1S3Q2K9, A0A1S3NMI7, A0A1S3MC81, A0A1S3RC91, B5X3G3, A0A1S3M9U1, A0A1S3MR51, B5X5K8, A0A1S3LRZ2, A0A1S3S2V4, A0A1S3NQA6, A0A1S3NKE9, B5XFL8, A0A1S3PET1, A0A1S3M5J1, A0A1S3NEF9, A0A1S3RKF9, A0A1S3L028, A0A1S3PUP5, A0A1S3LWP0, A0A1S3NL36, A0A1S3RMJ0, A0A1S3M…	351	11154	25256	1.11602	0.955211	0.508898	0.508898
INTERPRO	IPR022082:Neurogenesis glycoprotein	3	0.551471	0.0103867	A0A1S3KYA0, A0A1S3KY34, C0H8Z6, B9EPS9, A0A1S3NLM1, B5XED0	514	13	42499	19.0807	0.999927	0.557216	0.556605
INTERPRO	IPR007875:Sprouty	3	0.551471	0.0103867	A0A1S3MVP1, A0A1S3RBL8, C0HBJ5	514	13	42499	19.0807	0.999927	0.557216	0.556605
INTERPRO	IPR010982:Lambda repressor-like, DNA-binding domain	5	0.919118	0.0113178	A0A1S3RUJ3, A0A1S3RV91, A0A1S3KW41, A0A1S3LNE9, A0A1S3S9C3	514	72	42499	5.74187	0.999969	0.573434	0.572805
GOTERM_BP_DIRECT	GO:0007155~cell adhesion	12	2.20588	0.00579978	A0A1S3MC90, A0A1S3RC96, A0A1S3S809, A0A1S3T0X8, A0A1S3R1P5, A0A1S3T0W9, A0A1S3T586, A0A1S3SR12, A0A1S3SR14, A0A1S3PJJ0, A0A1S3T634, A0A1S3L1B6, A0A1S3RAL6, A0A1S3PE47, A0A1S3L0B5, A0A1S3RG42	237	339	17770	2.65412	0.723483	0.607909	0.607909
GOTERM_BP_DIRECT	GO:0046580~negative regulation of Ras protein signal transduction	3	0.551471	0.0089263	A0A1S3MVP1, C0HBJ5, A0A1S3NWP9	237	11	17770	20.4488	0.862147	0.607909	0.607909
GOTERM_BP_DIRECT	GO:0007420~brain development	4	0.735294	0.0110689	A0A1S3Q650, A0A1S3RUJ3, A0A1S3S9C3, A0A1S3SSE4	237	35	17770	8.56902	0.914554	0.607909	0.607909
GOTERM_BP_DIRECT	GO:0016055~Wnt signaling pathway	7	1.28676	0.0138161	A0A1S3MI15, B5X4P1, A0A1S3N877, A0A1S3N5G9, A0A1S3KNR5, A0A1S3P2U8, A0A1S3KMT5, A0A1S3P3T3	237	147	17770	3.57042	0.953794	0.607909	0.607909
INTERPRO	IPR015919:Cadherin-like	10	1.83824	0.0136188	A0A1S3N7C9, A0A1S3MC81, A0A1S3SU13, A0A1S3MCP4, A0A1S3LWE4, A0A1S3R0X3, A0A1S3LWP0, A0A1S3KUI1, A0A1S3SSE4, A0A1S3NC75, A0A1S3T026	514	311	42499	2.65861	0.999996	0.638031	0.637331
INTERPRO	IPR008979:Galactose-binding domain-like	8	1.47059	0.0139919	A0A1S3LW14, A0A1S3P450, A0A1S3T489, A0A1S3ST89, A0A1S3T634, A0A1S3NBW8, A0A1S3ST81, A0A1S3R1P5, A0A1S3PS44	514	209	42499	3.16489	0.999997	0.638031	0.637331
UP_KW_BIOLOGICAL_PROCESS	KW-0879~Wnt signaling pathway	5	0.919118	0.0138698	B5X4P1, A0A1S3N877, A0A1S3N5G9, A0A1S3P2U8, A0A1S3P3T3	109	63	7294	5.31091	0.488502	0.665751	0.665751
UP_KW_BIOLOGICAL_PROCESS	KW-0524~Neurogenesis	5	0.919118	0.0280936	A0A1S3LW14, A0A1S3LP60, A0A1S3M958, A0A1S2X4V2, A0A1S3T0X8, B5X3C4, A0A1S3T0W9	109	78	7294	4.28958	0.745333	0.674246	0.674246
INTERPRO	IPR013783:Immunoglobulin-like fold	39	7.16912	0.0164433	A0A1S3MC90, A0A1S3P6M2, A0A1S3P9S3, A0A1S3RUN2, A0A1S3SGG9, A0A1S3T0X8, A0A1S3SGG7, A0A1S3LNX8, A0A1S3LCF2, A0A1S3P450, A0A1S3LP60, A0A1S3LMW0, A0A1S3MLV3, X2J5C3, A0A1S3PE47, A0A1S3Q9F2, A0A1S3MC81, A0A1S3P4L4, A0A1S3LNQ9, A0A1S3RLI9, A0A1S3M9U1, A0A1S3LNQ7, A0A1S3R1P5, A0A1S3T0W9, A0A1S3T586, A0A1S3NXE9, A0A1S3LNV1, A0A1S3RMP4, A0A1S3PJJ0, A0A1S3T634, A0A1S3LP95, A0A1S3M1V2, A0A1S3RK15, A0A1S3L…	514	2188	42499	1.47378	1	0.71411	0.713327
INTERPRO	IPR011009:Protein kinase-like domain	27	4.96324	0.0196343	A0A1S3SZG2, A0A1S3MBZ5, B5X237, A0A1S3L4S4, A0A1S3PAW2, A0A1S3MR68, A0A1S3NU11, A0A1S3SQ79, A0A1S3LK64, A0A1S3P450, A0A1S3NJ48, A0A1S3NC27, A0A1S3PAM7, A0A1S3P0X2, A0A1S3KQI9, A0A1S3MIZ3, A0A1S3L2A2, A0A1S3PMY1, A0A1S3S7F6, A0A1S3PAU7, A0A1S3L2L2, A0A1S3NIK6, A0A1S3KTT0, A0A1S3MJ19, A0A1S3P4V8, A0A1S3R1P5, A0A1S3R0L1, A0A1S3T634, A0A1S3SZ30, A0A1S3NEJ2, A0A1S3LXG0, A0A1S3PA16, A0A1S3PMC8	514	1389	42499	1.60723	1	0.813933	0.81304
INTERPRO	IPR002350:Kazal domain	5	0.919118	0.0212905	A0A1S3LP60, A0A1S3MZ83, A0A1S3MYG3, A0A1S3NY85, A0A1S3SJN5	514	87	42499	4.75189	1	0.82504	0.824135
INTERPRO	IPR000956:Stathmin family	3	0.551471	0.0217116	B5X953, A0A1S3SB95, M4VHK3	514	19	42499	13.0552	1	0.82504	0.824135
UP_KW_BIOLOGICAL_PROCESS	KW-0130~Cell adhesion	10	1.83824	0.054328	A0A1S3STA1, A0A1S3MC90, A0A1S3RC96, A0A1S3R1P5, A0A1S3SR12, A0A1S3SR14, A0A1S3T634, A0A1S3N7C9, A0A1S3SU13, A0A1S3L1B6, A0A1S3RAL6, A0A1S3L0B5, A0A1S3SSE4	109	329	7294	2.03396	0.931523	0.869248	0.869248
INTERPRO	IPR024066:Regulator of G-protein signaling, domain 1	4	0.735294	0.0262421	A0A1S3LVC7, B5X9D7, A0A1S3LFE6, A0A1S3LE73, B5XCJ6, A0A1S3L048, A0A1S3KZS8	514	53	42499	6.24022	1	0.886499	0.885527
INTERPRO	IPR024731:EGF domain, merozoite surface protein 1-like	3	0.551471	0.026245	A0A1S3SR14, A0A1S3KVD3, A0A1S3KVG4, A0A1S3PRV7, A0A1S3SR12, A0A1S3PRV6	514	21	42499	11.8118	1	0.886499	0.885527
INTERPRO	IPR003605:TGF beta receptor, GS motif	3	0.551471	0.026245	A0A1S3NJ48, A0A1S3L4S4, A0A1S3NIK6, A0A1S3P4V8	514	21	42499	11.8118	1	0.886499	0.885527
INTERPRO	IPR020846:Major facilitator superfamily domain	7	1.28676	0.0287038	A0A1S3RP55, A0A1S3PDW0, A0A1S3P219, A0A1S3MG23, A0A1S3MZ83, B5X3A0, A0A1S3RMJ0	514	190	42499	3.04621	1	0.910266	0.909268
INTERPRO	IPR001508:NMDA receptor	4	0.735294	0.0302473	A0A1S3Q4T0, A0A1S3LNK9, A0A1S3NEF9, A0A1S3NF10, A0A1S3P4U2, A0A1S3LNT5	514	56	42499	5.90592	1	0.910266	0.909268
INTERPRO	IPR001356:Homeodomain	15	2.75735	0.0303685	A0A1S3KW41, A0A1S3NKD1, A0A1S3RUJ3, A0A1S3N877, A0A1S3T0T2, A0A1S3NKJ1, A0A1S3PAD5, A0A1S3PAF7, A0A1S3Q650, A0A1S3RV91, A0A1S3PAL5, A0A1S3M180, A0A1S3LNE9, A0A1S3PI43, A0A1S3S9C3, A0A1S3R5F6, A0A1S3RDU6, A0A1S3NJX0, A0A1S3N3E3	514	656	42499	1.89061	1	0.910266	0.909268
INTERPRO	IPR002126:Cadherin	9	1.65441	0.0318569	A0A1S3N7C9, A0A1S3SU13, A0A1S3MCP4, A0A1S3LWE4, A0A1S3R0X3, A0A1S3LWP0, A0A1S3KUI1, A0A1S3SSE4, A0A1S3NC75, A0A1S3T026	514	303	42499	2.45593	1	0.910266	0.909268
INTERPRO	IPR017891:Insulin-like growth factor binding protein, N-terminal, Cys-rich conserved site	3	0.551471	0.0336871	A0A1S3S828, M4Q5B0, A0A1S3MWL5	514	24	42499	10.3354	1	0.910266	0.909268
INTERPRO	IPR000111:Glycoside hydrolase, clan GH-D	2	0.367647	0.0357781	A0A1S3RTW0, C0HAA7	514	3	42499	55.1219	1	0.910266	0.909268
INTERPRO	IPR024112:PEX5-related	2	0.367647	0.0357781	A0A1S3MPY3, A0A1S3T3T9, A0A1S3MQ39, A0A1S3MPU7	514	3	42499	55.1219	1	0.910266	0.909268
INTERPRO	IPR002241:Glycoside hydrolase, family 27	2	0.367647	0.0357781	A0A1S3RTW0, C0HAA7	514	3	42499	55.1219	1	0.910266	0.909268
INTERPRO	IPR001715:Calponin homology domain	7	1.28676	0.0359315	A0A1S3NZ79, A0A1S3MQF2, A0A1S3NYY7, A0A1S3SGG9, A0A1S3NYY6, A0A1S3NZ83, A0A1S3SGG7, A0A1S3RKJ0, A0A1S3ML97, A0A1S3RR83, A0A1S3SE06, A0A1S3RLU2, A0A1S3RSE6	514	201	42499	2.8795	1	0.910266	0.909268
GOTERM_CC_DIRECT	GO:0016010~dystrophin-associated glycoprotein complex	2	0.367647	0.0803282	A0A1S3MC81, B9END2	351	6	25256	23.9848	0.99951	0.920191	0.920191
GOTERM_CC_DIRECT	GO:0030425~dendrite	4	0.735294	0.0808959	A0A1S3T634, Q8AWE7, A0A1S3S7F6, A0A1S3R1P5	351	73	25256	3.94271	0.999536	0.920191	0.920191
SMART	SM00409:IG	27	4.96324	0.0124621	A0A1S3MC90, A0A1S3P6M2, A0A1S3RUN2, A0A1S3T0X8, A0A1S3LNX8, A0A1S3LCF2, A0A1S3LP60, A0A1S3MLV3, A0A1S3PE47, A0A1S3Q9F2, A0A1S3P4L4, A0A1S3LNQ9, A0A1S3RLI9, A0A1S3M9U1, A0A1S3T0W9, A0A1S3T586, A0A1S3NXE9, A0A1S3LNV1, A0A1S3RMP4, A0A1S3PJJ0, A0A1S3LP95, A0A1S3RK15, A0A1S3LNZ8, A0A1S3T638, A0A1S3KJ85, A0A1S3MA29, A0A1S3NXK9, A0A1S3RLV2, A0A1S3PA16, A0A1S3SMB4, A0A1S3SYP9, A0A1S3NXK4	332	1149	23457	1.66027	0.943401	0.936239	0.936239
SMART	SM00082:LRRCT	8	1.47059	0.01721	A0A1S3ML66, A0A1S3P4L4, A0A1S3T638, A0A1S3MLV3, A0A1S3MRB5, A0A1S3RV46, A0A1S3SMB4, A0A1S3SFS3	332	187	23457	3.02261	0.981228	0.936239	0.936239
SMART	SM00033:CH	7	1.28676	0.02295	A0A1S3NZ79, A0A1S3MQF2, A0A1S3NYY7, A0A1S3SGG9, A0A1S3NYY6, A0A1S3NZ83, A0A1S3SGG7, A0A1S3RKJ0, A0A1S3ML97, A0A1S3RR83, A0A1S3SE06, A0A1S3RLU2, A0A1S3RSE6	332	155	23457	3.19081	0.995092	0.936239	0.936239
SMART	SM00220:S_TKc	21	3.86029	0.0245303	A0A1S3SZG2, A0A1S3MBZ5, B5X237, A0A1S3L4S4, A0A1S3PAW2, A0A1S3MR68, A0A1S3NU11, A0A1S3SQ79, A0A1S3NJ48, A0A1S3NC27, A0A1S3PAM7, A0A1S3P0X2, A0A1S3MIZ3, A0A1S3L2A2, A0A1S3PMY1, A0A1S3S7F6, A0A1S3PAU7, A0A1S3L2L2, A0A1S3NIK6, A0A1S3KTT0, A0A1S3MJ19, A0A1S3P4V8, A0A1S3R0L1, A0A1S3SZ30, A0A1S3NEJ2, A0A1S3LXG0, A0A1S3PMC8	332	876	23457	1.69375	0.996612	0.936239	0.936239
KEGG_PATHWAY	sasa04360:Axon guidance	17	3.125	0.00531683	A0A1S3LW14, A0A1S3LBY0, A0A1S3L4S4, A0A1S3LFE6, A0A1S3L2L2, A0A1S3L048, A0A1S3PS44, A0A1S3R1P5, A0A1S3T5R1, A0A1S3SQ79, A0A1S3LBK9, A0A1S3KK96, A0A1S3P450, A0A1S3RMP4, A0A1S3T634, A0A1S3RK15, A0A1S3LE73, A0A1S3NBW8, A0A1S3L2A2, A0A1S3PYD1, A0A1S3KZS8	236	534	16107	2.17275	0.784616	1	1
KEGG_PATHWAY	sasa04013:MAPK signaling pathway - fly	9	1.65441	0.0148528	A0A1S3NDZ2, A0A1S3LCS9, A0A1S3NEJ2, A0A1S3MVP1, A0A1S3L4S4, A0A1S3M8F7, A0A1S3P2U8, A0A1S3MCI7, A0A1S3SP13	236	218	16107	2.81766	0.986562	1	1
KEGG_PATHWAY	sasa04010:MAPK signaling pathway	20	3.67647	0.0169791	B5X953, A0A1S3SZG2, A0A1S3MLI3, A0A1S3SGG9, A0A1S3NU11, A0A1S3SGG7, A0A1S3R8W3, A0A1S3SP13, A0A1S3LK64, A0A1S3NJ48, A0A1S3M8F7, A0A1S3RMY0, A0A1S3NDZ2, A0A1S3NIK6, A0A1S3R8V8, M4VHK3, A0A1S3PJM7, B5XGR3, A0A1S3RN37, A0A1S3PJN2, A0A1S3SZ30, A0A1S3NEJ2, A0A1S3L8F5, A0A1S3PA16, A0A1S3RBT9	236	765	16107	1.78431	0.992788	1	1
UP_KW_MOLECULAR_FUNCTION	KW-0575~Peroxidase	3	0.551471	0.0925163	C0HAV1, A0A1S3LZG0, B5X6K7	195	39	14791	5.83471	0.998503	1	1
UP_KW_MOLECULAR_FUNCTION	KW-0829~Tyrosine-protein kinase	5	0.919118	0.093772	A0A1S3LK64, A0A1S3P450, A0A1S3T634, A0A1S3PA16, A0A1S3R1P5	195	131	14791	2.89509	0.998636	1	1
GOTERM_MF_DIRECT	GO:0005509~calcium ion binding	27	4.96324	0.031051	A0A1S3SCR1, A0A1S3M5J1, A0A1S3P1K3, A0A1S3LWP0, A0A1S3PRV7, A0A1S3SJN5, A0A1S3SR12, A0A1S3PRV6, A0A1S3KK96, A0A1S3LP60, A0A1S3N7C9, A0A1S3MCP4, A0A1S3S681, A0A1S3R0X3, A0A1S3KVG4, A0A1S3KUI1, A0A1S3SSE4, A0A1S3MC81, A0A1S3KXV5, A0A1S3NY85, A0A1S3RSS7, A0A1S3T586, A0A1S3T026, A0A1S3SR14, A0A1S3SU13, A0A1S3LWE4, A0A1S3S691, A0A1S3KVD3, A0A1S3MN82, A0A1S3SE06, A0A1S3NC75, A0A1S3PET1	352	1371	27281	1.52631	0.999396	1	1
SMART	SM00467:GS	3	0.551471	0.03494	A0A1S3NJ48, A0A1S3L4S4, A0A1S3NIK6, A0A1S3P4V8	332	21	23457	10.0934	0.99971	1	1
SMART	SM00060:FN3	13	2.38971	0.0381576	A0A1S3P6M2, A0A1S3RLI9, A0A1S3P9S3, A0A1S3T0X8, A0A1S3R1P5, A0A1S3T0W9, A0A1S3LCF2, A0A1S3P450, A0A1S3RMP4, A0A1S3T634, A0A1S3RK15, A0A1S3KJ85, A0A1S3LA12, A0A1S3N5A1	332	475	23457	1.93368	0.999865	1	1
GOTERM_BP_DIRECT	GO:0031110~regulation of microtubule polymerization or depolymerization	3	0.551471	0.0400166	B5X953, A0A1S3SB95, M4VHK3	237	24	17770	9.37236	0.99988	1	1
GOTERM_BP_DIRECT	GO:0007156~homophilic cell adhesion via plasma membrane adhesion molecules	9	1.65441	0.0514369	A0A1S3N7C9, A0A1S3SU13, A0A1S3MCP4, A0A1S3LWE4, A0A1S3R0X3, A0A1S3LWP0, A0A1S3KUI1, A0A1S3SSE4, A0A1S3NC75, A0A1S3T026	237	305	17770	2.21249	0.999991	1	1
GOTERM_BP_DIRECT	GO:0035767~endothelial cell chemotaxis	2	0.367647	0.0520786	A0A1S3LW14, A0A1S3NBW8	237	4	17770	37.4895	0.999993	1	1
GOTERM_MF_DIRECT	GO:0004970~ionotropic glutamate receptor activity	4	0.735294	0.0495075	A0A1S3Q4T0, A0A1S3LNK9, A0A1S3NEF9, A0A1S3NF10, A0A1S3P4U2, A0A1S3LNT5	352	64	27281	4.84393	0.999993	1	1
GOTERM_MF_DIRECT	GO:0043565~sequence-specific DNA binding	11	2.02206	0.0529454	A0A1S3S6G3, A0A1S3M7A4, A0A1S3Q084, A0A1S3PAV1, A0A1S3P416, A0A1S3T5Q7, A0A1S3SCL5, A0A1S3Q1P7, A0A1S3SQ73, A0A1S3KJR9, A0A1S3KJM1, A0A1S3MLB7	352	429	27281	1.98725	0.999997	1	1
SMART	SM00280:KAZAL	4	0.735294	0.0550471	A0A1S3LP60, A0A1S3MYG3, A0A1S3NY85, A0A1S3SJN5	332	61	23457	4.63302	0.999998	1	1
KEGG_PATHWAY	sasa00513:Various types of N-glycan biosynthesis	4	0.735294	0.0441445	A0A1S3Q2K9, A0A1S3KL62, A0A1S3PAR1, A0A1S3KIT5, A0A1S3KJ77	236	54	16107	5.05556	0.999998	1	1
SMART	SM00918:SM00918	4	0.735294	0.0572648	A0A1S3Q4T0, A0A1S3LNK9, A0A1S3NEF9, A0A1S3NF10, A0A1S3P4U2, A0A1S3LNT5	332	62	23457	4.5583	0.999999	1	1
GOTERM_BP_DIRECT	GO:0001525~angiogenesis	4	0.735294	0.0596363	A0A1S3LW14, B5XGR3, A0A1S3L8F5, A0A1S3NBW8	237	67	17770	4.47635	0.999999	1	1
SMART	SM00112:CA	9	1.65441	0.0616785	A0A1S3N7C9, A0A1S3SU13, A0A1S3MCP4, A0A1S3LWE4, A0A1S3R0X3, A0A1S3LWP0, A0A1S3KUI1, A0A1S3SSE4, A0A1S3NC75, A0A1S3T026	332	298	23457	2.13383	1	1	1
GOTERM_BP_DIRECT	GO:0007411~axon guidance	4	0.735294	0.0662398	A0A1S3LW14, A0A1S3PE47, A0A1S3NBW8, A0A1S3T0X8, A0A1S3T0W9	237	70	17770	4.28451	1	1	1
SMART	SM00389:HOX	15	2.75735	0.0703887	A0A1S3KW41, A0A1S3NKD1, A0A1S3RUJ3, A0A1S3N877, A0A1S3T0T2, A0A1S3NKJ1, A0A1S3PAD5, A0A1S3PAF7, A0A1S3Q650, A0A1S3RV91, A0A1S3PAL5, A0A1S3M180, A0A1S3LNE9, A0A1S3PI43, A0A1S3S9C3, A0A1S3R5F6, A0A1S3RDU6, A0A1S3NJX0, A0A1S3N3E3	332	639	23457	1.65854	1	1	1
GOTERM_BP_DIRECT	GO:0032732~positive regulation of interleukin-1 production	2	0.367647	0.077096	A0A1S3RMN9, A0A1S3RJJ6	237	6	17770	24.993	1	1	1
GOTERM_BP_DIRECT	GO:0009887~animal organ morphogenesis	2	0.367647	0.077096	A0A1S3LW14, A0A1S3NBW8	237	6	17770	24.993	1	1	1
KEGG_PATHWAY	sasa04064:NF-kappa B signaling pathway	8	1.47059	0.0626043	A0A1S3KK96, A0A1S3LCS9, A0A1S3SEF2, A0A1S3S2V4, A0A1S3MP18, A0A1S3P2U8, A0A1S3R8U3, A0A1S3PYX3	236	240	16107	2.275	1	1	1
SMART	SM00457:MACPF	3	0.551471	0.0787393	A0A1S3PAE4, A0A1S3L028, A0A1S3PA80	332	33	23457	6.42306	1	1	1
GOTERM_MF_DIRECT	GO:0000981~RNA polymerase II transcription factor activity, sequence-specific DNA binding	13	2.38971	0.0769367	A0A1S3M958, A0A1S3NKD1, A0A1S3RUJ3, A0A1S3N877, A0A1S3T0T2, A0A1S3NKJ1, A0A1S3PAD5, A0A1S3PAF7, A0A1S3Q650, A0A1S3PAL5, A0A1S3M180, A0A1S3LNE9, A0A1S3PI43, A0A1S3S9C3, A0A1S3RDU6, A0A1S3NJX0, A0A1S3N3E3	352	585	27281	1.72229	1	1	1
GOTERM_MF_DIRECT	GO:0005230~extracellular ligand-gated ion channel activity	4	0.735294	0.077138	A0A1S3S7Y5, A0A1S3LPF7, A0A1S3S3K3, A0A1S3MRC5	352	77	27281	4.02612	1	1	1
SMART	SM00013:LRRNT	5	0.919118	0.0861588	A0A1S3LIQ3, A0A1S3T638, A0A1S3MLV3, A0A1S3L9Y1, A0A1S3SFS3	332	118	23457	2.9938	1	1	1
SMART	SM00079:PBPe	4	0.735294	0.0870061	A0A1S3Q4T0, A0A1S3LNK9, A0A1S3NEF9, A0A1S3NF10, A0A1S3P4U2, A0A1S3LNT5	332	74	23457	3.81911	1	1	1
SMART	SM00294:4.1m	3	0.551471	0.0871403	A0A1S3MC19, A0A1S3MBB7, A0A1S3MBQ5, A0A1S3P1H1, A0A1S3Q6A6, A0A1S3Q6B5, A0A1S3Q6A1	332	35	23457	6.05602	1	1	1
SMART	SM00352:POU	3	0.551471	0.0871403	A0A1S3RUJ3, A0A1S3LNE9, A0A1S3S9C3	332	35	23457	6.05602	1	1	1
KEGG_PATHWAY	sasa05412:Arrhythmogenic right ventricular cardiomyopathy	7	1.28676	0.0846667	A0A1S3MC81, A0A1S3RKF9, A0A1S3R8V8, A0A1S3SE06, A0A1S3RBT9, A0A1S3PA69, A0A1S3NKE9, A0A1S3R8W3	236	208	16107	2.29688	1	1	1
KEGG_PATHWAY	sasa00380:Tryptophan metabolism	4	0.735294	0.0937477	B5XFJ9, A0A1S3T2Q8, B5X2H6, C0HAV1	236	74	16107	3.68919	1	1	1
INTERPRO	IPR019594:Glutamate receptor, L-glutamate/glycine-binding	4	0.735294	0.0423984	A0A1S3Q4T0, A0A1S3LNK9, A0A1S3NEF9, A0A1S3NF10, A0A1S3P4U2, A0A1S3LNT5	514	64	42499	5.16768	1	1	1
INTERPRO	IPR020472:G-protein beta WD-40 repeat	6	1.10294	0.0473188	A0A1S2X4V2, A0A1S3R5P7, A0A1S3M8X8, A0A1S3RKC1, B5X3C4, B5X332	514	162	42499	3.06233	1	1	1
INTERPRO	IPR027146:Neuropilin-1	2	0.367647	0.0474179	A0A1S3LW14, A0A1S3NBW8	514	4	42499	41.3414	1	1	1
INTERPRO	IPR012213:Insulin-like growth factor binding protein 5	2	0.367647	0.0474179	M4Q5B0, A0A1S3MWL5	514	4	42499	41.3414	1	1	1
INTERPRO	IPR016257:Tyrosine-protein kinase, ephrin receptor	3	0.551471	0.0537231	A0A1S3P450, A0A1S3T634, A0A1S3R1P5	514	31	42499	8.00157	1	1	1
INTERPRO	IPR009030:Insulin-like growth factor binding protein, N-terminal	9	1.65441	0.0547749	A0A1S3LK64, A0A1S3T634, A0A1S3S828, A0A1S3KVD3, A0A1S3KVG4, A0A1S3R1P5, A0A1S3PRV7, M4Q5B0, A0A1S3MWL5, A0A1S3P3T3, A0A1S3PRV6	514	340	42499	2.18866	1	1	1
INTERPRO	IPR020894:Cadherin conserved site	8	1.47059	0.0555684	A0A1S3N7C9, A0A1S3SU13, A0A1S3MCP4, A0A1S3R0X3, A0A1S3KUI1, A0A1S3SSE4, A0A1S3NC75, A0A1S3T026	514	281	42499	2.35396	1	1	1
INTERPRO	IPR000372:Leucine-rich repeat-containing N-terminal	5	0.919118	0.0565458	A0A1S3LIQ3, A0A1S3T638, A0A1S3MLV3, A0A1S3L9Y1, A0A1S3SFS3	514	119	42499	3.47407	1	1	1
INTERPRO	IPR018000:Neurotransmitter-gated ion-channel, conserved site	5	0.919118	0.0565458	A0A1S3S7Y5, A0A1S3LPF7, A0A1S3S3K3, A0A1S3MRC5, A0A1S3SSC2	514	119	42499	3.47407	1	1	1
INTERPRO	IPR024111:Peroxisomal targeting signal 1 receptor family	2	0.367647	0.0589175	A0A1S3MPY3, A0A1S3T3T9, A0A1S3MQ39, A0A1S3MPU7	514	5	42499	33.0732	1	1	1
INTERPRO	IPR000742:Epidermal growth factor-like domain	13	2.38971	0.0608049	A0A1S3S809, A0A1S3MBB7, A0A1S3L028, A0A1S3KPN5, A0A1S3KXV5, A0A1S3KPT4, A0A1S3M9U1, A0A1S3PRV7, A0A1S3T586, A0A1S3SR12, A0A1S3PRV6, A0A1S3S653, A0A1S3MC19, A0A1S3SR14, A0A1S3KVD3, A0A1S3MBQ5, A0A1S3MA29, A0A1S3Q6A6, A0A1S3Q6B5, A0A1S3MYG3, A0A1S3Q6A1, A0A1S3KVG4	514	596	42499	1.80349	1	1	1
INTERPRO	IPR012163:Sialyltransferase	3	0.551471	0.0633148	A0A1S3PAR1, A0A1S3KIT5, A0A1S3KJ77, A0A1S3KXQ8	514	34	42499	7.29555	1	1	1
INTERPRO	IPR001320:Ionotropic glutamate receptor	4	0.735294	0.0665145	A0A1S3Q4T0, A0A1S3LNK9, A0A1S3NEF9, A0A1S3NF10, A0A1S3P4U2, A0A1S3LNT5	514	77	42499	4.29521	1	1	1
INTERPRO	IPR003585:Neurexin/syndecan/glycophorin C	3	0.551471	0.0666313	A0A1S3MC19, A0A1S3MBB7, A0A1S3MBQ5, A0A1S3P1H1, A0A1S3Q6A6, A0A1S3Q6B5, A0A1S3Q6A1	514	35	42499	7.0871	1	1	1
INTERPRO	IPR006202:Neurotransmitter-gated ion-channel ligand-binding	5	0.919118	0.0684103	A0A1S3S7Y5, A0A1S3LPF7, A0A1S3S3K3, A0A1S3MRC5, A0A1S3SSC2	514	127	42499	3.25523	1	1	1
INTERPRO	IPR000327:POU-specific	3	0.551471	0.0700043	A0A1S3RUJ3, A0A1S3LNE9, A0A1S3S9C3	514	36	42499	6.89024	1	1	1
INTERPRO	IPR013847:POU domain	3	0.551471	0.0700043	A0A1S3RUJ3, A0A1S3LNE9, A0A1S3S9C3	514	36	42499	6.89024	1	1	1
INTERPRO	IPR000990:Innexin	2	0.367647	0.0702785	A0A1S3RMN9, A0A1S3RJJ6	514	6	42499	27.561	1	1	1
INTERPRO	IPR014648:Neuropilin	2	0.367647	0.0702785	A0A1S3LW14, A0A1S3NBW8	514	6	42499	27.561	1	1	1
INTERPRO	IPR001426:Tyrosine-protein kinase, receptor class V, conserved site	3	0.551471	0.0734318	A0A1S3P450, A0A1S3T634, A0A1S3R1P5	514	37	42499	6.70402	1	1	1
INTERPRO	IPR020864:Membrane attack complex component/perforin (MACPF) domain	3	0.551471	0.0734318	A0A1S3PAE4, A0A1S3L028, A0A1S3PA80	514	37	42499	6.70402	1	1	1
INTERPRO	IPR006029:Neurotransmitter-gated ion-channel transmembrane domain	5	0.919118	0.0780836	A0A1S3S7Y5, A0A1S3LPF7, A0A1S3S3K3, A0A1S3MRC5, A0A1S3SSC2	514	133	42499	3.10838	1	1	1
INTERPRO	IPR018798:FAM125	2	0.367647	0.0815026	A0A1S3MDJ8, A0A1S3NJY4	514	7	42499	23.6237	1	1	1
INTERPRO	IPR004087:K Homology domain	4	0.735294	0.083843	A0A1S3NVD9, A0A1S3KZ50, A0A1S3RZD5, A0A1S3P844	514	85	42499	3.89096	1	1	1
INTERPRO	IPR004088:K Homology domain, type 1	4	0.735294	0.083843	A0A1S3NVD9, A0A1S3KZ50, A0A1S3RZD5, A0A1S3P844	514	85	42499	3.89096	1	1	1
INTERPRO	IPR001357:BRCT domain	3	0.551471	0.0840244	A0A1S3RM51, A0A1S3P888, A0A1S3PBC7, A0A1S3PBC5	514	40	42499	6.20122	1	1	1
INTERPRO	IPR024977:Anaphase-promoting complex subunit 4, WD40 domain	3	0.551471	0.0840244	A0A1S3RKC1, B5X332	514	40	42499	6.20122	1	1	1
INTERPRO	IPR001090:Ephrin receptor ligand binding domain	3	0.551471	0.0913271	A0A1S3P450, A0A1S3T634, A0A1S3R1P5	514	42	42499	5.90592	1	1	1
INTERPRO	IPR006201:Neurotransmitter-gated ion-channel	5	0.919118	0.0919779	A0A1S3S7Y5, A0A1S3LPF7, A0A1S3S3K3, A0A1S3MRC5, A0A1S3SSC2	514	141	42499	2.93202	1	1	1
INTERPRO	IPR016362:Transcription factor, homeobox/POU	2	0.367647	0.0925915	A0A1S3RUJ3, A0A1S3S9C3	514	8	42499	20.6707	1	1	1
INTERPRO	IPR023340:UMA domain	2	0.367647	0.0925915	A0A1S3MDJ8, A0A1S3NJY4	514	8	42499	20.6707	1	1	1
INTERPRO	IPR022579:Neuropilin-1, C-terminal	2	0.367647	0.0925915	A0A1S3LW14, A0A1S3NBW8	514	8	42499	20.6707	1	1	1
INTERPRO	IPR003112:Olfactomedin-like	3	0.551471	0.0950457	A0A1S3KYA0, A0A1S3KY34, C0H8Z6, B9EPS9, A0A1S3NLM1, B5XED0	514	43	42499	5.76857	1	1	1
INTERPRO	IPR017970:Homeobox, conserved site	11	2.02206	0.0985065	A0A1S3RUJ3, A0A1S3N877, A0A1S3NKD1, A0A1S3T0T2, A0A1S3NKJ1, A0A1S3PAD5, A0A1S3PAF7, A0A1S3M180, A0A1S3PAL5, A0A1S3LNE9, A0A1S3PI43, A0A1S3S9C3, A0A1S3RDU6, A0A1S3NJX0, A0A1S3N3E3	514	515	42499	1.76604	1	1	1

## Sheet: Exp D - Hyper
Category	Term	Count	%	PValue	Genes	List Total	Pop Hits	Pop Total	Fold Enrichment	Bonferroni	Benjamini	FDR
GOTERM_MF_DIRECT	GO:0004689~phosphorylase kinase activity	9	0.863724	6.04268e-11	B5DGN6	675	12	27281	30.3122	2.00013e-08	2.00013e-08	1.99409e-08
UP_KW_BIOLOGICAL_PROCESS	KW-0524~Neurogenesis	12	1.15163	2.81422e-06	A0A1S3R2A0, A0A1S3RTI5, A0A1S3M958, A0A1S3RMG6, A0A1S3SLZ9, A0A1S3RRJ3, A0A1S3MML2, A0A1S3N465, A0A1S3RWR0, A0A1S3RSR3, A0A1S3RT22, B5X194, A0A1S3SV49, A0A1S3MND8, A0A1S3NKA6, A0A1S3P2D4	181	78	7294	6.19975	0.000191349	0.000191367	0.000191367
KEGG_PATHWAY	sasa04016:MAPK signaling pathway - plant	10	0.959693	7.18276e-07	B5DGN6, A0A1S3M3K7	448	38	16107	9.46135	0.00022695	0.000226975	0.0002083
KEGG_PATHWAY	sasa04626:Plant-pathogen interaction	9	0.863724	2.4929e-06	B5DGN6	448	33	16107	9.8054	0.000787448	0.000393879	0.000361471
KEGG_PATHWAY	sasa04745:Phototransduction - fly	12	1.15163	1.57945e-05	A0A1S3SCI8, A0A1S3N3K5, B5DGN6, A0A1S3SCK7, A0A1S3PW49, A0A1S3N3J9	448	82	16107	5.26143	0.00497866	0.00166368	0.0015268
KEGG_PATHWAY	sasa04925:Aldosterone synthesis and secretion	21	2.01536	5.28422e-05	A0A1S3P5M5, A0A1S3N3K5, A0A1S3M358, A0A1S3PW49, A0A1S3NPT9, A0A1S3LAJ6, A0A1S3MK26, A0A1S3SQN0, A0A1S3SCI8, A0A1S3Q031, B5DGN6, A0A1S3SCK7, A0A1S3ME92, A0A1S3N3J9, A0A1S3T4D3	448	265	16107	2.84912	0.0165599	0.00336602	0.00308907
KEGG_PATHWAY	sasa04750:Inflammatory mediator regulation of TRP channels	20	1.91939	5.32599e-05	A0A1S3N3K5, A0A1S3PLG4, Q70YG5, A0A1S3PMH1, A0A1S3RWR0, A0A1S3SCI8, B5DGN6, A0A1S3SCK7, A0A1S3R4A8, A9UJZ9, A0A1S3ME92, B5X454, A0A1S3P9G2, A0A1S3N3J9, A0A1S3LSF3	448	244	16107	2.94698	0.0166897	0.00336602	0.00308907
GOTERM_BP_DIRECT	GO:0019722~calcium-mediated signaling	5	0.479846	2.01616e-05	B5DGN6, A0A1S3S8U3	422	8	17770	26.3181	0.00727199	0.00495253	0.00495253
GOTERM_BP_DIRECT	GO:0001525~angiogenesis	10	0.959693	2.73621e-05	A0A1S3R2A0, A0A1S3MUC5, A0A1S3T2H0, A0A1S3MR26, A0A1S3KK73, A0A1S3PZE5, A0A1S3NBW8, A0A1S3MAM0, A0A1S3KKX0, A0A1S3NCS5, A0A1S3KJU7, A0A1S3KK25	422	67	17770	6.28493	0.00985631	0.00495253	0.00495253
KEGG_PATHWAY	sasa05031:Amphetamine addiction	16	1.53551	0.000118939	A0A1S3SCI8, A0A1S3LNK9, A0A1S3N3K5, B5DGN6, A0A1S3SCK7, A0A1S3LUD6, A0A1S3PT03, A0A1S3KL23, A0A1S3LNT5, A0A1S3N3J9, A0A1S3T4D3	448	176	16107	3.26847	0.0368894	0.00563028	0.00516703
KEGG_PATHWAY	sasa04971:Gastric acid secretion	18	1.72745	0.000128097	A0A1S3N3K5, A0A1S3M4W9, A0A1S3PAW2, A0A1S3NPT9, A0A1S3SCI8, A0A1S3MBH3, A0A1S3NEL4, B5DGN6, A0A1S3PAM7, A0A1S3SCK7, A0A1S3NEP4, A0A1S3PAU7, A0A1S3ME92, A0A1S3N5G1, A0A1S3N3J9	448	218	16107	2.96861	0.039673	0.00563028	0.00516703
KEGG_PATHWAY	sasa04722:Neurotrophin signaling pathway	23	2.20729	0.000142539	A0A1S3RUH5, C0H993, A0A1S3N3K5, A0A1S3P8Q4, A0A1S3MML2, A0A1S3RWR0, A0A1S3SCI8, B5DGN6, B5XF17, A0A1S3SCK7, A0A1S3P6B5, A0A1S3LUD6, A0A1S3R4A8, A0A1S3L0Z2, A0A1S3MND8, A9UJZ9, B5X454, A0A1S3N3J9, A0A1S3T4D3	448	330	16107	2.50582	0.044046	0.00563028	0.00516703
KEGG_PATHWAY	sasa05133:Pertussis	15	1.43954	0.000222115	C0HAD6, B5DGN6, B5XF17, A0A1S3NGY9, A0A1S3P6B5, A0A1S3LUD6, A0A1S3NH42, A9UJZ9, B5X454	448	166	16107	3.24878	0.0677891	0.00779871	0.00715705
KEGG_PATHWAY	sasa04024:cAMP signaling pathway	34	3.26296	0.000368955	A0A1S3RPB4, A0A1S3N3K5, A0A1S3M358, A0A1S3LFB1, A0A1S3P9Q2, A0A1S3P9U3, A0A1S3NPT9, A0A1S3LNT5, A0A1S3SW63, A0A1S3NC04, A0A1S3R4A8, A0A1S3LUD6, A0A1S3L0Z2, A0A1S3KZQ8, A0A1S3P9K4, A0A1S3LNK9, A0A1S3M4W9, B5X1I4, A0A1S3P637, A0A1S3PDC7, A0A1S3NBE6, A0A1S3R6V7, A0A1S3RUS4, A0A1S3SCI8, A0A1S3NEL4, B5DGN6, A0A1S3SCK7, B5XF17, A0A1S3P6B5, A0A1S3NEP4, A0A1S3N3J9, A0A1S3T4D3, A0A1S3NQC3, A0A1S3S8E1	448	630	16107	1.94033	0.110069	0.011659	0.0106997
KEGG_PATHWAY	sasa04270:Vascular smooth muscle contraction	21	2.01536	0.000450595	A0A1S3LFB1, B5X9N0, A0A1S3PAW2, A0A1S3N8W3, A0A1S3PDC7, A0A1S3R9Z5, B5XF89, B5X6A1, A0A1S3N8B7, B5DGN6, A0A1S3N8G7, B5XF17, A0A1S3PAM7, A0A1S3P6B5, A0A1S3N8J2, A0A1S3PAU7, A0A1S3ME92, A0A1S3P9G2, A0A1S3N9G0	448	311	16107	2.4277	0.132743	0.0121128	0.0111162
KEGG_PATHWAY	sasa04360:Axon guidance	30	2.87908	0.000467956	A0A1S3QCV4, A0A1S3R2A0, A0A1S3MLC1, A0A1S3RTF2, A0A1S3N3K5, A0A1S3MQ06, A0A1S3RWN1, A0A1S3LGH3, A0A1S3RUN1, A0A1S3R1M1, A0A1S3MNY9, A0A1S3KUY3, A0A1S3LIU8, A0A1S3QBL7, A0A1S3P1X3, A0A1S3R4A8, A0A1S3NBW8, A0A1S3RJY7, A0A1S3PYD1, A0A1S3LHU1, A0A1S3LEA5, A0A1S3NP05, A0A1S3R1N3, A0A1S3NII0, A0A1S3NNS4, A0A1S3NP65, A0A1S3PFK7, A0A1S3SCI8, A0A1S3RK15, A0A1S3SCK7, B5XF17, A0A1S3RIT7, A0A1S3P6B5, A0A1S3L…	448	534	16107	2.01984	0.13749	0.0121128	0.0111162
KEGG_PATHWAY	sasa05418:Fluid shear stress and atherosclerosis	23	2.20729	0.000498312	B5X4S7, A0A1S3RUH5, A0A1S3M0G4, A0A1S3LZV4, A0A1S3Q527, A0A1S3Q521, A0A1S3MV80, B5DGN6, B5XF17, A0A1S3P6B5, A0A1S3LUD6, A0A1S3R4A8, A9UJZ9, A0A1S3MAM0, B5X454, A0A1S3QA45, A0A1S3NHY2	448	361	16107	2.29064	0.145728	0.0121128	0.0111162
KEGG_PATHWAY	sasa04970:Salivary secretion	15	1.43954	0.000782258	A0A1S3SW63, A0A1S3NBH1, B5DGN6, A0A1S3M4W9, A0A1S3NPT9, A0A1S3ME92, A0A1S3N5G1	448	188	16107	2.8686	0.219086	0.0176567	0.0162039
KEGG_PATHWAY	sasa04912:GnRH signaling pathway	18	1.72745	0.000866652	A0A1S3N3K5, A0A1S3Q527, A0A1S3Q521, A0A1S3LZB8, A0A1S3SCI8, B5DGN6, A0A1S3SCK7, A0A1S3LUD6, A9UJZ9, A0A1S3ME92, B5X454, A0A1S3P9G2, A0A1S3N3J9	448	257	16107	2.51812	0.239653	0.018024	0.016541
KEGG_PATHWAY	sasa04728:Dopaminergic synapse	23	2.20729	0.000912609	A0A1S3M209, A0A1S3LNK9, A0A1S3N3K5, A0A1S3LPI0, A0A1S3P637, A0A1S3Q7T5, A0A1S3PT03, A0A1S3KL23, A0A1S3LNT5, A0A1S3N254, A0A1S3SCI8, B5DGN6, A0A1S3SCK7, A0A1S3RJV4, A9UJZ9, A0A1S3ME92, B5X454, A0A1S3N3J9	448	378	16107	2.18762	0.250625	0.018024	0.016541
KEGG_PATHWAY	sasa04070:Phosphatidylinositol signaling system	16	1.53551	0.00120934	B5DGN6, A0A1S3NGV7, A0A1S3PP70, A0A1S3R4A8, A0A1S3SX69, A0A1S3N465, N0GT48, A0A1S3ME92	448	219	16107	2.62671	0.317765	0.0224794	0.0206299
KEGG_PATHWAY	sasa04744:Phototransduction	9	0.863724	0.0018087	B5DGN6	448	81	16107	3.99479	0.435642	0.0311959	0.0286292
KEGG_PATHWAY	sasa05214:Glioma	15	1.43954	0.0018757	A0A1S3SCI8, A0A1S3N3K5, B5DGN6, A0A1S3SCK7, A0A1S3R4A8, A0A1S3N465, A0A1S3MK26, A0A1S3N3J9, A0A1S3T4D3	448	206	16107	2.61795	0.447487	0.0311959	0.0286292
KEGG_PATHWAY	sasa04720:Long-term potentiation	13	1.2476	0.00210658	A0A1S3SCI8, A0A1S3N3K5, B5DGN6, A0A1S3SCK7, A0A1S3ME92, A0A1S3N3J9, A0A1S3T4D3	448	164	16107	2.84994	0.486437	0.0316957	0.0290878
KEGG_PATHWAY	sasa05417:Lipid and atherosclerosis	28	2.68714	0.00213654	A0A1S3RUH5, A0A1S3N3K5, A0A1S3NQL8, A0A1S3LI18, A0A1S3NGY9, A0A1S3NC04, A0A1S3R4A8, A0A1S3LUD6, A0A1S3L0Z2, A0A1S3KZQ8, B5X454, A0A1S3NHY2, B5X4S7, C0HAD6, A0A1S3Q527, A0A1S3NBE6, A0A1S3Q521, A0A1S3LKM1, A0A1S3SCI8, B5DGN6, A0A1S3SCK7, B5XF17, A0A1S3P6B5, A0A1S3NPZ3, A9UJZ9, A0A1S3N3J9	448	535	16107	1.88166	0.491285	0.0316957	0.0290878
KEGG_PATHWAY	sasa04924:Renin secretion	14	1.34357	0.00220666	A0A1S3SW63, B5DGN6, B5X1I4, A0A1S3PDC7, A0A1S3P7X6, A0A1S3P7Z6, A0A1S3ME92	448	187	16107	2.69168	0.502459	0.0316957	0.0290878
GOTERM_MF_DIRECT	GO:0003785~actin monomer binding	6	0.575816	0.000210882	B5XC02, A0A1S3NJS1, B5XB79, B5XFY7	675	23	27281	10.5434	0.0674283	0.0349009	0.0347955
GOTERM_BP_DIRECT	GO:0007399~nervous system development	12	1.15163	0.000328361	A0A1S3RTI5, A0A1S3M958, A0A1S3RMG6, A0A1S3SLZ9, A0A1S3RRJ3, A0A1S3MML2, A0A1S3N465, A0A1S3RT13, A0A1S3RWR0, A0A1S3RSR3, A0A1S3RT22, A0A1S3SU13, B5X194, A0A1S3SV49, A0A1S3MND8, A0A1S3P2D4	422	133	17770	3.79931	0.112091	0.0396222	0.0396222
KEGG_PATHWAY	sasa04740:Olfactory transduction	14	1.34357	0.00290488	A0A1S3SCI8, A0A1S3N3K5, B5DGN6, A0A1S3L2F9, A0A1S3SCK7, A0A1S3P7X6, A0A1S3P7Z6, A0A1S3L2W3, A0A1S3N3J9	448	193	16107	2.608	0.601194	0.0399106	0.0366268
KEGG_PATHWAY	sasa04014:Ras signaling pathway	29	2.78311	0.00322443	A0A1S3Q8H0, A0A1S3KP04, A0A1S3NSR8, A0A1S3M464, A0A1S3M3X9, A0A1S3LXW2, A0A1S3RWR0, B5X6A1, A0A1S3ST24, A0A1S3NP41, B5DGN6, B5XF17, A0A1S3P6B5, A0A1S3PZE5, A0A1S3R4A8, A0A1S3L0Z2, B5X494, A0A1S3RJV4, A0A1S3MAM0, A0A1S3RIZ8, A0A1S3P9G2, A0A1S3NHY2, A0A1S3NSC1	448	579	16107	1.80076	0.639609	0.042455	0.0389619
KEGG_PATHWAY	sasa04020:Calcium signaling pathway	31	2.97505	0.00366439	A0A1S3RPB4, A0A1S3N3K5, A0A1S3LFB1, A0A1S3PAW2, A0A1S3LR33, A0A1S3MK26, A0A1S3RWR0, A0A1S3SW63, A0A1S3ST24, A0A1S3NP41, A0A1S3PAM7, A0A1S3PAU7, A0A1S3N5G1, A0A1S3ME92, A0A1S3MTJ1, A0A1S3Q9S9, A0A1S3P637, A0A1S3MML2, A0A1S3P7X6, A0A1S3P7Z6, A0A1S3N7D9, A0A1S3SCI8, B5DGN6, A0A1S3SCK7, A0A1S3MND8, A0A1S3MAM0, A0A1S3N3J9, A0A1S3T4D3, A0A1S3S8E1	448	640	16107	1.74148	0.686537	0.0463179	0.0425069
GOTERM_MF_DIRECT	GO:0005509~calcium ion binding	55	5.27831	0.000534296	A0A1S3RTF2, A0A1S3RSP9, A0A1S3R3Q6, A0A1S3LUR0, A0A1S3RT13, A0A1S3SCA5, B5XDV3, B5X6A1, A0A1S3S681, A0A1S3SME0, A0A1S3NCQ5, A0A1S3S283, A0A1S3SME2, A0A1S3LYJ2, A0A1S3RJS0, A0A1S3NA87, A0A1S3P9G2, A0A1S3PAS3, A0A1S3P9L0, A0A1S3MC81, A0A1S3P1H5, A0A1S3MBB8, A0A1S3SPY5, A0A1S3RQM3, A0A1S3MM79, A0A1S3LZI9, B5X4D7, A0A1S3SU13, A0A1S3NM99, B5DGN6, A0A1S3S691, A0A1S3SJD3, A0A1S3S294, A0A1S3SJD4, A0A1S3L…	675	1371	27281	1.62137	0.162136	0.0589506	0.0587725
UP_KW_BIOLOGICAL_PROCESS	KW-0037~Angiogenesis	6	0.575816	0.00175417	A0A1S3R2A0, A0A1S3T2H0, A0A1S3KK73, A0A1S3PZE5, A0A1S3NBW8, A0A1S3MAM0, A0A1S3KJU7, A0A1S3KK25	181	36	7294	6.71639	0.112537	0.0596417	0.0596417
SMART	SM00152:THY	5	0.479846	0.000283984	B5XC02, B5XB79, B5XFY7	620	13	23457	14.5515	0.0832418	0.0678112	0.0675896
SMART	SM00358:DSRM	7	0.671785	0.000443211	A0A1S3RQD5, A0A1S3PM96, A0A1S3NKX0, A0A1S3NCS5, A0A1S3RFG8, A0A1S3R4C5, A0A1S3NWK4	620	38	23457	6.9694	0.126854	0.0678112	0.0675896
KEGG_PATHWAY	sasa00564:Glycerophospholipid metabolism	14	1.34357	0.00566068	A0A1S3RAR2, A0A1S3PMH9, A0A1S3L226, B5XCA7, A0A1S3SN10, A0A1S3KSB7, A0A1S3SEB0, A0A1S3M8A4, B5X3B5, B5X6A1, A0A1S3RIR6, A0A1S3PP70, A0A1S3SX69, A0A1S3LHU0, A0A1S3P9G2, B5XDB0	448	209	16107	2.40834	0.833682	0.068799	0.0631383
KEGG_PATHWAY	sasa04713:Circadian entrainment	16	1.53551	0.00731036	A0A1S3SCI8, A0A1S3LNK9, A0A1S3N3K5, B5DGN6, B5X1I4, A0A1S3SCK7, A0A1S3LPI0, A0A1S3RJV4, A0A1S3ME92, A0A1S3LNT5, A0A1S3N3J9	448	265	16107	2.17075	0.901585	0.0799961	0.0734141
KEGG_PATHWAY	sasa04136:Autophagy - other	7	0.671785	0.00731732	A0A1S3PYJ1, A0A1S3KJY8, A0A1S3PYL0, A0A1S3RKQ2, A0A1S3NJ66, A0A1S3NJS3, A0A1S3Q5K1, B5XAZ8, A0A1S3MVN8	448	62	16107	4.05922	0.901803	0.0799961	0.0734141
KEGG_PATHWAY	sasa04921:Oxytocin signaling pathway	22	2.11132	0.00734141	A0A1S3N3K5, A0A1S3L798, B5X9N0, A0A1S3PAW2, A0A1S3LPI0, A0A1S3MK26, A0A1S3SCI8, B5DGN6, B5XF17, A0A1S3PAM7, A0A1S3SCK7, A0A1S3P6B5, A0A1S3LUD6, A0A1S3PAU7, A0A1S3ME92, A0A1S3P9G2, A0A1S3N3J9, A0A1S3T4D3	448	422	16107	1.87433	0.902553	0.0799961	0.0734141
UP_KW_CELLULAR_COMPONENT	KW-0770~Synapse	20	1.91939	0.00248925	A0A1S3MRK4, A0A1S3MYQ5, A0A1S3MV01, A0A1S3LN37, A0A1S3PMN9, A0A1S3LNT5, A0A1S3P394, A0A1S3S6W1, A0A1S3SV49, A0A1S3MJ75, A0A1S3P3E7, A0A1S3MRC0, A0A1S3P3E5, A0A1S3N5G1, A0A1S3SSC2, A0A1S3RTI5, A0A1S3LNK9, A0A1S3MC81, A0A1S3MV79, A0A1S3RSK2, A0A1S3KZJ5, A0A1S3RLT1, A0A1S3RN72, A0A1S3PI73, A0A1S3MRF8, A0A1S3R1F8, A0A1S3MIY0	511	350	19356	2.1645	0.0789562	0.0821453	0.0821453
UP_KW_MOLECULAR_FUNCTION	KW-0217~Developmental protein	21	2.01536	0.00261615	A0A1S3RTF2, A0A1S3MR26, A0A1S3RWN0, A0A1S3RUN1, A0A1S3KJU7, A0A1S3RWR0, A0A1S3KK25, A0A1S3MUC5, A0A1S3KK73, A0A1S3NBW8, A0A1S3T1C1, B5X206, A0A1S3SPY5, A0A1S3MML2, A0A1S3RRM1, A0A1S3RRS6, A0A1S3Q2Y9, A0A1S3MN40, A0A1S3SR37, A0A1S3SML7, A0A1S3RTA9, A0A1S3PZE5, A0A1S3SJH9, A0A1S3MND8, A0A1S3NKX0, A0A1S3MAM0, A0A1S3NKA6	398	372	14791	2.09793	0.169718	0.0928733	0.0915652
UP_KW_MOLECULAR_FUNCTION	KW-9996~Developmental protein	21	2.01536	0.00261615	A0A1S3RTF2, A0A1S3MR26, A0A1S3RWN0, A0A1S3RUN1, A0A1S3KJU7, A0A1S3RWR0, A0A1S3KK25, A0A1S3MUC5, A0A1S3KK73, A0A1S3NBW8, A0A1S3T1C1, B5X206, A0A1S3SPY5, A0A1S3MML2, A0A1S3RRM1, A0A1S3RRS6, A0A1S3Q2Y9, A0A1S3MN40, A0A1S3SR37, A0A1S3SML7, A0A1S3RTA9, A0A1S3PZE5, A0A1S3SJH9, A0A1S3MND8, A0A1S3NKX0, A0A1S3MAM0, A0A1S3NKA6	398	372	14791	2.09793	0.169718	0.0928733	0.0915652
UP_KW_MOLECULAR_FUNCTION	KW-0482~Metalloprotease	11	1.05566	0.00428564	A0A1S3NPV2, A0A1S3SXE4, A0A1S3PNL8, A0A1S3L7X2, A0A1S3P2M0, A0A1S3KRD4, A0A1S3T6X3, B5XCP0, A0A1S3LFN6, A0A1S3LZB8, A0A1S3RGG4	398	139	14791	2.94098	0.262828	0.101427	0.0999984
KEGG_PATHWAY	sasa04114:Oocyte meiosis	16	1.53551	0.0101735	A0A1S3SCI8, A0A1S3N3K5, B5DGN6, A0A1S3SCK7, A0A1S3P1I0, A9UJZ9, A0A1S3ME92, B5X454, A0A1S3N3J9, A0A1S3N254	448	275	16107	2.09182	0.960494	0.107161	0.0983443
KEGG_PATHWAY	sasa05034:Alcoholism	16	1.53551	0.0136475	A0A1S3PLC7, B5DGN6, A0A1S3LFB1, A0A1S3PT03, A0A1S3KNP3, A0A1S3RJV4, A0A1S3PLJ1, A0A1S3KL23, A0A1S3T4D3	448	285	16107	2.01842	0.986994	0.135108	0.123992
KEGG_PATHWAY	sasa04261:Adrenergic signaling in cardiomyocytes	22	2.11132	0.0136819	A0A1S3RPB4, A0A1S3N3K5, A0A1S3M4W9, A0A1S3L798, A0A1S3NPT9, A0A1S3N254, A0A1S3SW63, A0A1S3SCI8, B5DGN6, A0A1S3SCK7, A0A1S3T3L6, A0A1S3T3L8, A9UJZ9, A0A1S3PVE5, B5X454, A0A1S3N3J9, B5X2S2, A0A1S3S8E1, A0A1S3PVG3, A0A1S3PVD0	448	448	16107	1.76556	0.987136	0.135108	0.123992
GOTERM_MF_DIRECT	GO:0004222~metalloendopeptidase activity	14	1.34357	0.00170395	A0A1S3SXE4, A0A1S3NLK9, A0A1S3PNL8, A0A1S3L7X2, C1KG91, A0A1S3T273, A0A1S3P2M0, A0A1S3NLL6, A0A1S3LFN6, A0A1S3LZB8, A0A1S3RGG4, A0A1S3NPV2, A0A1S3NSG8, A0A1S3KRD4, A0A1S3N6M6	675	203	27281	2.78733	0.431349	0.141002	0.140576
UP_KW_MOLECULAR_FUNCTION	KW-0723~Serine/threonine-protein kinase	21	2.01536	0.0079983	A0A1S3RUH5, A0A1S3KPI2, A0A1S3KPM8, A0A1S3NVX9, A0A1S3RY14, A0A1S3MK26, A0A1S3SQN0, A0A1S3Q5B7, A0A1S3MF73, B5X454, A0A1S3RTB2, B5X1X8, A0A1S3NHY2, A0A1S3M209, A0A1S3MQP5, A0A1S3Q527, A0A1S3Q521, A0A1S3SCI8, A0A1S3SCK7, A0A1S3NNC8, A9UJZ9, A0A1S3PFR0, A0A1S3L0B0, A0A1S3KPH6, A0A1S3T4D3, A0A1S3KPD3	398	412	14791	1.89425	0.434566	0.14197	0.13997
INTERPRO	IPR001152:Thymosin beta-4	5	0.479846	0.000185277	B5XC02, B5XB79, B5XFY7	1003	13	42499	16.2969	0.217843	0.144739	0.144521
INTERPRO	IPR014648:Neuropilin	4	0.383877	0.000247787	A0A1S3R2A0, A0A1S3MUC5, A0A1S3MR26, A0A1S3NBW8	1003	6	42499	28.2479	0.280073	0.144739	0.144521
INTERPRO	IPR014720:Double-stranded RNA-binding-like domain	7	0.671785	0.000327464	A0A1S3RQD5, A0A1S3PM96, A0A1S3NKX0, A0A1S3NCS5, A0A1S3RFG8, A0A1S3R4C5, A0A1S3NWK4	1003	40	42499	7.41508	0.352275	0.144739	0.144521
SMART	SM00054:EFh	21	2.01536	0.00158759	A0A1S3MB83, B5X9N0, A0A1S3MBB8, A0A1S3RIC1, A0A1S3RIK8, B5XDV3, A0A1S3MN87, B5DGN6, A0A1S3S681, A0A1S3S691, A0A1S3PP70, A0A1S3L5L8, A0A1S3NIX5, A0A1S3RJS0, A0A1S3NA87, C0HBT4	620	361	23457	2.20086	0.385035	0.161934	0.161405
KEGG_PATHWAY	sasa04625:C-type lectin receptor signaling pathway	16	1.53551	0.0172649	B5DGN6, B5XF17, A0A1S3P6B5, A0A1S3LUD6, A0A1S3R4A8, A9UJZ9, A0A1S3ME92, B5X454, A0A1S3NHY2	448	293	16107	1.96331	0.995927	0.165325	0.151722
SMART	SM00231:FA58C	7	0.671785	0.00216535	A0A1S3R2A0, A0A1S3NM99, A0A1S3MUC5, A0A1S3MR26, A0A1S3PMJ7, A0A1S3NBW8, A0A1S3PMI4, A0A1S3NLP3	620	51	23457	5.19288	0.484859	0.165649	0.165108
INTERPRO	IPR000233:Cadherin, cytoplasmic domain	8	0.767754	0.00051641	A0A1S3LZI9, A0A1S3NCQ5, A0A1S3LV13, A0A1S3LYJ2, A0A1S3R3Q6, A0A1S3LUR0, A0A1S3LCY3, A0A1S3PAS3, A0A1S3NC75	1003	60	42499	5.64958	0.495877	0.17119	0.170932
INTERPRO	IPR022579:Neuropilin-1, C-terminal	4	0.383877	0.000669653	A0A1S3R2A0, A0A1S3MUC5, A0A1S3MR26, A0A1S3NBW8	1003	8	42499	21.1859	0.588628	0.177592	0.177324
INTERPRO	IPR027397:Catenin binding domain	8	0.767754	0.00110204	A0A1S3LZI9, A0A1S3NCQ5, A0A1S3LV13, A0A1S3LYJ2, A0A1S3R3Q6, A0A1S3LUR0, A0A1S3LCY3, A0A1S3PAS3, A0A1S3NC75	1003	68	42499	4.98493	0.768254	0.243551	0.243184
KEGG_PATHWAY	sasa05152:Tuberculosis	21	2.01536	0.0288784	A0A1S3RTF3, A0A1S3NQL8, A0A1S3MUL3, A0A1S3N3K5, B5X9N4, A0A1S3SCI8, B5DGN6, B5XF17, A0A1S3SCK7, A0A1S3PQ61, A0A1S3P6B5, A0A1S3Q8E8, A0A1S3L0Z2, A9UJZ9, B5X454, A0A1S3N3J9	448	454	16107	1.66303	0.999905	0.268399	0.246315
KEGG_PATHWAY	sasa04922:Glucagon signaling pathway	14	1.34357	0.0307458	A0A1S3SCI8, A0A1S3M838, A0A1S3N3K5, B5DGN6, A0A1S3SCK7, A0A1S3LVY1, A0A1S3ME92, A0A1S3N3J9	448	261	16107	1.92852	0.999948	0.27759	0.254751
KEGG_PATHWAY	sasa05167:Kaposi sarcoma-associated herpesvirus infection	22	2.11132	0.0318693	C0HAD6, A0A1S3Q527, A0A1S3NQM2, A0A1S3Q521, B5DH03, B5DGN6, A0A1S3NGY9, A0A1S3LUD6, A0A1S3R4A8, A0A1S3RJV4, A9UJZ9, A0A1S3MAM0, A0A1S3ME92, B5X454, A0A1S3NHY2	448	488	16107	1.62084	0.999964	0.279741	0.256725
KEGG_PATHWAY	sasa04015:Rap1 signaling pathway	25	2.39923	0.033594	C0H993, A0A1S3LFB1, A0A1S3PZQ1, A0A1S3PZY6, A0A1S3NBE6, A0A1S3R1N3, A0A1S3R1M1, A0A1S3MNY9, A0A1S3SQN0, A0A1S3ST24, B5DGN6, B5XF17, A0A1S3NC04, A0A1S3P6B5, A0A1S3PZE5, A0A1S3R4A8, A0A1S3KZQ8, A9UJZ9, A0A1S3MAM0, B5X246, B5X454	448	580	16107	1.5497	0.99998	0.286911	0.263304
KEGG_PATHWAY	sasa04218:Cellular senescence	19	1.82342	0.0347491	B5XFU6, A0A1S3QAC3, A0A1S3SR37, B5DGN6, A0A1S3R4A8, A0A1S3NSR8, A0A1S3N465, A9UJZ9, B5DG44, A0A1S3ME92, B5X454, A0A1S3NSC1	448	406	16107	1.68254	0.999986	0.288966	0.26519
UP_KW_MOLECULAR_FUNCTION	KW-0418~Kinase	67	6.42994	0.0208048	A0A1S3RUH5, A0A1S3PAW2, A0A1S3MYS3, A0A1S3MK26, A0A1S3MV80, A0A1S3KUY3, A0A1S3SQN0, B5X172, A0A1S3SX69, A0A1S3MJ91, A0A1S3PB01, B5X454, A0A1S3RTB2, B5X1X8, B5X886, A0A1S3S9S9, A0A1S3SM63, A0A1S3MML2, A0A1S3S9S3, A0A1S3MR14, B5XFY7, A0A1S3LVY1, A0A1S3MM79, A0A1S3MMP1, A0A1S3LHV7, B5DGN6, A0A1S3SCK7, A0A1S3P9D7, A0A1S3MKU0, A0A1S3NNC8, A9UJZ9, A0A1S3RIZ8, A0A1S3PFR0, A0A1S3N3J9, A0A1S3KPH6, A0A1S3Q…	398	1925	14791	1.29348	0.775241	0.295429	0.291268
KEGG_PATHWAY	sasa04916:Melanogenesis	14	1.34357	0.0387619	A0A1S3SCI8, A0A1S3P1W3, A0A1S3N3K5, B5DGN6, A0A1S3RL24, A0A1S3SCK7, A0A1S3SGH8, A0A1S3N3J9	448	270	16107	1.86424	0.999996	0.314071	0.28823
INTERPRO	IPR013815:ATP-grasp fold, subdomain 1	6	0.575816	0.00168129	B5X404, A0A1S3T3E8, A0A1S3MYQ5, A0A1S3MEP2, A0A1S3P3R7, A0A1S3PI73	1003	37	42499	6.87112	0.892608	0.318484	0.318004
KEGG_PATHWAY	sasa04013:MAPK signaling pathway - fly	12	1.15163	0.0412282	A0A1S3RUH5, A0A1S3MML8, A0A1S3Q527, A0A1S3NSR8, A0A1S3MNR6, A0A1S3P1I0, A0A1S3LRU6, A0A1S3Q521, A0A1S3PXZ4, A0A1S3RL07, A0A1S3LUD6, A9UJZ9, A0A1S3T5M8, B5X454, A0A1S3NSC1	448	218	16107	1.97907	0.999998	0.325703	0.298904
KEGG_PATHWAY	sasa04371:Apelin signaling pathway	17	1.63148	0.0443722	A0A1S3PLC7, A0A1S3M0G4, B5DGN6, A0A1S3M358, A0A1S3M4W9, A0A1S3PAM7, A0A1S3PAW2, A0A1S3RJV4, A0A1S3PLJ1, A0A1S3PAU7, A0A1S3ME92, A0A1S3T4D3	448	360	16107	1.69779	0.999999	0.34199	0.313852
GOTERM_CC_DIRECT	GO:0005886~plasma membrane	67	6.42994	0.00234374	A0A1S3SBP1, A0A1S3P6I0, A0A1S3MV01, A0A1S3Q5P8, A0A1S3SM98, A0A1S3SSV0, A0A1S3SSV1, A0A1S3R3Q6, A0A1S3SSV2, A0A1S3LUR0, A0A1S3SSV3, A0A1S3RT13, A0A1S3SCA5, A0A1S3PZX2, A0A1S3SSV6, A0A1S3S950, A0A1S3NCQ5, A0A1S3PF47, A0A1S3PFQ5, A0A1S3LYJ2, A0A1S3PG67, A0A1S3PJU0, A0A1S3PA24, A0A1S3T3G7, A0A1S3PAS3, A0A1S3PF40, A0A1S3SFT2, A0A1S3MTJ1, A0A1S3P4F2, A0A1S3M4W9, A0A1S3S408, A0A1S3N7V2, A0A1S3LN48, A0A…	613	1914	25256	1.44224	0.295049	0.349218	0.349218
KEGG_PATHWAY	sasa04910:Insulin signaling pathway	16	1.53551	0.0507447	A0A1S3PYJ1, A0A1S3QAC3, C0H993, A0A1S3PYL0, B5DGN6, A0A1S3M358, A0A1S3R4A8, A0A1S3L0Z2, A0A1S3LRD4, A0A1S3LR53	448	338	16107	1.70192	1	0.381794	0.35038
GOTERM_MF_DIRECT	GO:0046872~metal ion binding	88	8.4453	0.0064153	A0A1S3RPB4, A0A1S3RMD6, A0A1S3Q5P8, A0A1S3P0I5, A0A1S3PNL8, A0A1S3P2M0, N0GT48, A0A1S3KPX0, A0A1S3M8B5, A0A1S3MUC5, A0A1S3SX69, B5X496, A0A1S3P9K4, B5X404, B5X1S9, A0A1S3KZT3, B5X886, A0A1S3P7X6, A0A1S3LVY1, A0A1S3S524, A0A1S3PDI8, A0A1S3LHV7, A0A1S3PEL7, A0A1S3SR37, A0A1S3T4F3, A0A1S3S7L6, A0A1S3SXE4, A0A1S3MR26, A0A1S3P9Q2, A0A1S3KQ67, A0A1S3Q0T8, A0A1S3RHH6, A0A1S3MFK5, A0A1S3P981, A0A1S3LCI0,…	675	2704	27281	1.31532	0.881199	0.424693	0.42341
SMART	SM00181:EGF	23	2.20729	0.007032	A0A1S3KY87, A0A1S3RTF2, A0A1S3PMJ7, A0A1S3NPR6, A0A1S3SSV0, A0A1S3SSV1, A0A1S3SSV2, A0A1S3SSV3, A0A1S3SSV6, A0A1S3SME0, A0A1S3KYM9, A0A1S3SME2, A0A1S3S283, A0A1S3LMB9, A0A1S3P9L0, A0A1S3P1H5, A0A1S3MBB7, A0A1S3LXY9, A0A1S3SPY5, A0A1S3KPT4, A0A1S3MM79, A0A1S3SSV9, A0A1S3NM99, A0A1S3P9D7, A0A1S3SJD3, A0A1S3S294, A0A1S3SJD4, A0A1S3SJD6, A0A1S3S290, A0A1S3L028, A0A1S3P9Q0, A0A1S3RUN1, A0A1S3KJU7, A0A…	620	468	23457	1.85936	0.884605	0.430358	0.428952
INTERPRO	IPR024079:Metallopeptidase, catalytic domain	12	1.15163	0.00321191	A0A1S3SXE4, A0A1S3NLK9, A0A1S3L7X2, C1KG91, A0A1S3T273, A0A1S3P2M0, A0A1S3NLL6, A0A1S3LFN6, A0A1S3LZB8, A0A1S3RGG4, A0A1S3NPV2, A0A1S3NSG8, A0A1S3KRD4	1003	176	42499	2.88899	0.98596	0.464585	0.463884
INTERPRO	IPR013098:Immunoglobulin I-set	21	2.01536	0.0034361	A0A1S3MYU7, A0A1S3RWH2, A0A1S3T0V2, A0A1S3KRU3, A0A1S3LNL1, A0A1S3RAY0, A0A1S3N2Y7, A0A1S3SV71, A0A1S3LCF0, A0A1S3N2Q0, A0A1S3RMN4, A0A1S3N350, A0A1S3RJY7, A0A1S3T3I7, A0A1S3RLA7, A0A1S3T181, A0A1S3RMG6, A0A1S3RLA0, A0A1S3MML2, A0A1S3NP05, A0A1S3RLG0, A0A1S3NP65, A0A1S3LCE2, A0A1S3RK15, A0A1S3RIT7, A0A1S3MND8, A0A1S3NXK9, A0A1S3RMZ3, A0A1S3SYP9, A0A1S3NXK4, A0A1S3T3H9	1003	430	42499	2.06932	0.989581	0.464585	0.463884
INTERPRO	IPR002181:Fibrinogen, alpha/beta/gamma chain, C-terminal globular domain	9	0.863724	0.00367471	A0A1S3KY87, A0A1S3N6B7, A0A1S3NKE1, A0A1S3KYM9, A0A1S3LXY9, A0A1S3PMJ7, A0A1S3PZE5, B5DG95, A0A1S3NPR6, A0A1S3PMI4, C0H8V9, A0A1S3MEW2	1003	106	42499	3.59761	0.992415	0.464585	0.463884
INTERPRO	IPR019734:Tetratricopeptide repeat	14	1.34357	0.00395296	A0A1S3NVJ0, A0A1S3QE60, A0A1S3NV29, A0A1S3LVN0, A0A1S3Q5R5, A0A1S3NMU7, A0A1S3KQZ7, A0A1S3Q5S0, A0A1S3PMR7, A0A1S3RAB3, A0A1S3SCJ9, A0A1S3T3T9, A0A1S3PLP2, A0A1S3MJY5, A0A1S3QFN2, B5XE48, A0A1S3RAN7, A0A1S3Q7F6, B5DG44, A0A1S3LRI5, A0A1S3LDV0	1003	234	42499	2.53507	0.994763	0.464585	0.463884
INTERPRO	IPR000742:Epidermal growth factor-like domain	26	2.4952	0.00446853	A0A1S3KY87, A0A1S3RTF2, A0A1S3PMJ7, A0A1S3NPR6, A0A1S3SSV0, A0A1S3SSV1, A0A1S3SSV2, A0A1S3SSV3, A0A1S3SSV6, A0A1S3SME0, A0A1S3KYM9, A0A1S3SME2, A0A1S3S283, A0A1S3LMB9, A0A1S3P9L0, A0A1S3P1H5, A0A1S3MBB7, A0A1S3NLK9, A0A1S3LXY9, A0A1S3KPT4, A0A1S3SPY5, A0A1S3MM79, A0A1S3SSV9, A0A1S3NM99, A0A1S3P9D7, A0A1S3SJD3, A0A1S3SJD4, A0A1S3S294, A0A1S3SJD6, A0A1S3S290, A0A1S3QCV4, A0A1S3L028, A0A1S3P9Q0, A0A…	1003	596	42499	1.84844	0.997364	0.464585	0.463884
INTERPRO	IPR003598:Immunoglobulin subtype 2	28	2.68714	0.00455475	A0A1S3MYU7, A0A1S3RWH2, A0A1S3T0V2, A0A1S3KRU3, A0A1S3SM98, A0A1S3RAY0, A0A1S3LNL1, A0A1S3RX54, A0A1S3T0T4, A0A1S3SV71, A0A1S3N2Y7, A0A1S3LCF0, A0A1S3LBJ7, A0A1S3RMN4, A0A1S3N2Q0, A0A1S3N350, A0A1S3RJY7, A0A1S3T3I7, A0A1S3P0E7, A0A1S3RLA7, A0A1S3RWM6, A0A1S3T181, A0A1S3RMG6, A0A1S3RLA0, A0A1S3NP05, A0A1S3RLG0, A0A1S3NP65, A0A1S3LCE2, A0A1S3LEM8, A0A1S3RK15, A0A1S3RIT7, A0A1S3NXK9, A0A1S3RMZ3, A0A…	1003	661	42499	1.79488	0.99765	0.464585	0.463884
UP_KW_BIOLOGICAL_PROCESS	KW-0338~Growth arrest	3	0.287908	0.0239254	A0A1S3PA80, A0A1S3KIH0, A0A1S3LCP1	181	10	7294	12.0895	0.807317	0.488265	0.488265
UP_KW_BIOLOGICAL_PROCESS	KW-0221~Differentiation	9	0.863724	0.0287215	A0A1S3R2A0, A0A1S3Q0I6, A0A1S3KK73, A0A1S3PZE5, A0A1S3MML2, A0A1S3MND8, A0A1S3NKX0, A0A1S3MAM0, A0A1S3NKA6, A0A1S3KJU7, A0A1S3RWR0, A0A1S3KK25	181	147	7294	2.46725	0.862159	0.488265	0.488265
INTERPRO	IPR022034:Fragile X mental retardation protein family	3	0.287908	0.00529657	A0A1S3RTI5, A0A1S3SD84, A0A1S3SV49	1003	5	42499	25.4231	0.999126	0.501661	0.500904
GOTERM_MF_DIRECT	GO:0005021~vascular endothelial growth factor-activated receptor activity	4	0.383877	0.00928889	A0A1S3R2A0, A0A1S3MUC5, A0A1S3MR26, A0A1S3NBW8	675	18	27281	8.9814	0.954452	0.512437	0.510889
SMART	SM00028:TPR	13	1.2476	0.0101941	A0A1S3NVJ0, A0A1S3QE60, A0A1S3NV29, A0A1S3LVN0, A0A1S3Q5R5, A0A1S3NMU7, A0A1S3KQZ7, A0A1S3Q5S0, A0A1S3PMR7, A0A1S3RAB3, A0A1S3T3T9, A0A1S3PLP2, A0A1S3MJY5, A0A1S3QFN2, B5XE48, A0A1S3RAN7, A0A1S3Q7F6, B5DG44, A0A1S3LRI5, A0A1S3LDV0	620	210	23457	2.3421	0.956518	0.519898	0.518199
GOTERM_MF_DIRECT	GO:0004674~protein serine/threonine kinase activity	15	1.43954	0.0115941	A0A1S3M209, A0A1S3NVX9, A0A1S3MQP5, A0A1S3Q527, A0A1S3RY14, A0A1S3MR14, A0A1S3Q521, A0A1S3MK26, A0A1S3SCI8, A0A1S3SCK7, A0A1S3Q5B7, A0A1S3MF73, A0A1S3NYF3, A0A1S3L0B0, A0A1S3RTB2, A0A1S3T4D3, B5X1X8	675	284	27281	2.13466	0.978934	0.548237	0.54658
INTERPRO	IPR013026:Tetratricopeptide repeat-containing domain	14	1.34357	0.0063088	A0A1S3NVJ0, A0A1S3QE60, A0A1S3NV29, A0A1S3LVN0, A0A1S3Q5R5, A0A1S3NMU7, A0A1S3KQZ7, A0A1S3Q5S0, A0A1S3PMR7, A0A1S3RAB3, A0A1S3SCJ9, A0A1S3T3T9, A0A1S3PLP2, A0A1S3MJY5, A0A1S3QFN2, B5XE48, A0A1S3RAN7, A0A1S3Q7F6, B5DG44, A0A1S3LRI5, A0A1S3LDV0	1003	248	42499	2.39196	0.999773	0.554624	0.553787
INTERPRO	IPR020894:Cadherin conserved site	15	1.43954	0.00734372	A0A1S3LV13, A0A1S3R3Q6, A0A1S3LRN0, A0A1S3RQM3, A0A1S3LUR0, A0A1S3RT13, A0A1S3SCA5, A0A1S3LZI9, A0A1S3LRW1, A0A1S3SJE2, A0A1S3N7C9, A0A1S3SU13, A0A1S3SJD3, A0A1S3NCQ5, A0A1S3SJD4, A0A1S3SJD6, A0A1S3LYJ2, A0A1S3LCY3, A0A1S3PAS3, A0A1S3NC75	1003	281	42499	2.26184	0.999943	0.554624	0.553787
INTERPRO	IPR015919:Cadherin-like	16	1.53551	0.00746176	A0A1S3MC81, A0A1S3LV13, A0A1S3R3Q6, A0A1S3LRN0, A0A1S3RQM3, A0A1S3LUR0, A0A1S3RT13, A0A1S3SCA5, A0A1S3LZI9, A0A1S3LRW1, A0A1S3SJE2, A0A1S3N7C9, A0A1S3SU13, A0A1S3SJD3, A0A1S3NCQ5, A0A1S3SJD4, A0A1S3SJD6, A0A1S3LYJ2, A0A1S3LCY3, A0A1S3PAS3, A0A1S3NC75	1003	311	42499	2.1799	0.999951	0.554624	0.553787
INTERPRO	IPR008395:Agenet-like domain	3	0.287908	0.00782096	A0A1S3RTI5, A0A1S3SD84, A0A1S3SV49	1003	6	42499	21.1859	0.99997	0.554624	0.553787
INTERPRO	IPR017441:Protein kinase, ATP binding site	35	3.35893	0.0079471	A0A1S3RUH5, A0A1S3KPI2, A0A1S3LTJ2, A0A1S3N3K5, A0A1S3KPM8, A0A1S3PAW2, A0A1S3NVX9, A0A1S3RY14, A0A1S3MK26, A0A1S3RWR0, A0A1S3KUY3, A0A1S3SQN0, A0A1S3MJP1, A0A1S3PAM7, B5X172, A0A1S3MJT0, A0A1S3MF73, A0A1S3NYF3, A0A1S3LTB2, A0A1S3PAU7, B5X454, A0A1S3RTB2, A0A1S3NHY2, B5X1X8, A0A1S3M209, A0A1S3MQP5, A0A1S3Q527, A0A1S3MML2, A0A1S3MR14, A0A1S3Q521, A0A1S3MMP1, A0A1S3SCI8, A0A1S3SCK7, A0A1S3P9D7, A0A…	1003	926	42499	1.60153	0.999975	0.554624	0.553787
INTERPRO	IPR003961:Fibronectin, type III	26	2.4952	0.00886188	A0A1S3KY87, A0A1S3MYU7, A0A1S3RWH2, A0A1S3NPR6, A0A1S3KRU3, A0A1S3SM98, A0A1S3LCF0, A0A1S3KYM9, A0A1S3NVB0, A0A1S3RJY7, A0A1S3T5K6, A0A1S3MRJ3, A0A1S3PG70, A0A1S3MUL3, A0A1S3P6R7, A0A1S3T181, A0A1S3PQI1, A0A1S3LXY9, A0A1S3REC7, A0A1S3M0S7, A0A1S3NVS2, A0A1S3LCE2, A0A1S3RK15, A0A1S3P9D7, A0A1S3RIT7, A0A1S3NGT0, A0A1S3MZJ4, A0A1S3SFS3, A0A1S3T1B3, A0A1S3NFX4	1003	631	42499	1.74591	0.999993	0.568225	0.567368
INTERPRO	IPR002477:Peptidoglycan binding-like	5	0.479846	0.00899904	A0A1S3NPV2, A0A1S3L7X2, A0A1S3KRD4, A0A1S3LFN6, A0A1S3LZB8	1003	35	42499	6.05313	0.999994	0.568225	0.567368
GOTERM_BP_DIRECT	GO:0031532~actin cytoskeleton reorganization	4	0.383877	0.00701222	A0A1S3KMK6, A0A1S3PZQ1, A0A1S3PZY6, A0A1S3LTB2, A0A1S3KMW7	422	17	17770	9.908	0.921712	0.570906	0.570906
GOTERM_BP_DIRECT	GO:0055113~epiboly involved in gastrulation with mouth forming second	3	0.287908	0.00788545	B5X494, A0A1S3RGX7	422	6	17770	21.0545	0.943065	0.570906	0.570906
KEGG_PATHWAY	sasa05131:Shigellosis	25	2.39923	0.0801896	A0A1S3PYJ1, A0A1S3PYL0, C0H993, B5DH03, B5DG68, A0A1S3NGY9, A0A1S3MC39, A0A1S3NJ66, A0A1S3NJS3, A0A1S3R4A8, A0A1S3LUD6, B5X494, A0A1S3NH42, B5DG44, A0A1S3ME92, B5X454, A0A1S3NHY2, A0A1S3M209, C0HAD6, A0A1S3Q5K1, A0A1S3L8A9, A0A1S3LAF0, A0A1S3PL98, B5XF17, A0A1S3P6B5, C0HA95, A9UJZ9	448	639	16107	1.40662	1	0.578402	0.530812
KEGG_PATHWAY	sasa05206:MicroRNAs in cancer	19	1.82342	0.0805371	A0A1S3KY87, A0A1S3PYJ1, C0H993, A0A1S3PYL0, A0A1S3NJB1, A0A1S3NPR6, A0A1S3N465, A0A1S3KJU7, A0A1S3P047, A0A1S3PLJ1, A0A1S3KK25, A0A1S3LCI0, A0A1S3KYM9, A0A1S3KK73, A0A1S3R4A8, A0A1S3PVD0, A0A1S3PLC7, A0A1S3KQ15, A0A1S3LXY9, A0A1S3P2L3, A0A1S3RFG8, A0A1S3LCG8, A0A1S3P042, B5XF17, A0A1S3P6B5, B5X3U0, A0A1S3MAM0, A0A1S3PVE5, A0A1S3PVG3	448	452	16107	1.5113	1	0.578402	0.530812
INTERPRO	IPR000421:Coagulation factor 5/8 C-terminal type domain	7	0.671785	0.0109553	A0A1S3R2A0, A0A1S3NM99, A0A1S3MUC5, A0A1S3MR26, A0A1S3PMJ7, A0A1S3NBW8, A0A1S3PMI4, A0A1S3NLP3	1003	79	42499	3.75447	1	0.596945	0.596045
INTERPRO	IPR011992:EF-hand-like domain	25	2.39923	0.0116093	A0A1S3MB83, A0A1S3S5G3, B5X9N0, A0A1S3RSP9, A0A1S3RMG6, A0A1S3MBB8, A0A1S3RIC1, A0A1S3RIK8, B5XDV3, B5X4D7, A0A1S3MN87, B5DGN6, A0A1S3S681, A0A1S3S691, A0A1S3PP70, A0A1S3L5L8, A0A1S3NIX5, A0A1S3RJS0, A0A1S3NA87, C0HBT4	1003	612	42499	1.73088	1	0.596945	0.596045
INTERPRO	IPR018247:EF-Hand 1, calcium-binding site	19	1.82342	0.0120263	A0A1S3MB83, A0A1S3RMG6, A0A1S3MBB8, A0A1S3RIC1, A0A1S3RIK8, B5XDV3, B5X4D7, A0A1S3MN87, B5DGN6, A0A1S3S681, A0A1S3S691, A0A1S3PP70, A0A1S3L5L8, A0A1S3NIX5, A0A1S3RJS0	1003	421	42499	1.91227	1	0.596945	0.596045
INTERPRO	IPR006026:Peptidase, metallopeptidase	7	0.671785	0.0122997	A0A1S3NPV2, A0A1S3L7X2, C1KG91, A0A1S3T273, A0A1S3KRD4, A0A1S3LFN6, A0A1S3LZB8	1003	81	42499	3.66177	1	0.596945	0.596045
INTERPRO	IPR002048:EF-hand domain	22	2.11132	0.0127276	A0A1S3MB83, B5X9N0, A0A1S3RMG6, A0A1S3MBB8, A0A1S3RIC1, A0A1S3RIK8, B5XDV3, A0A1S3MN87, B5DGN6, A0A1S3S681, A0A1S3S691, A0A1S3PP70, A0A1S3L5L8, A0A1S3NIX5, A0A1S3RJS0, A0A1S3NA87, C0HBT4	1003	520	42499	1.79266	1	0.596945	0.596045
INTERPRO	IPR023271:Aquaporin-like	5	0.479846	0.0131307	A0A1S3PDJ1, A0A1S3R3P7, A0A1S3LN48, A0A1S3PJU0, A0A1S3LXX0	1003	39	42499	5.43229	1	0.596945	0.596045
INTERPRO	IPR000425:Major intrinsic protein	5	0.479846	0.0131307	A0A1S3PDJ1, A0A1S3R3P7, A0A1S3LN48, A0A1S3PJU0, A0A1S3LXX0	1003	39	42499	5.43229	1	0.596945	0.596045
INTERPRO	IPR002126:Cadherin	15	1.43954	0.0135764	A0A1S3LV13, A0A1S3R3Q6, A0A1S3LRN0, A0A1S3RQM3, A0A1S3LUR0, A0A1S3RT13, A0A1S3SCA5, A0A1S3LZI9, A0A1S3LRW1, A0A1S3SJE2, A0A1S3N7C9, A0A1S3SU13, A0A1S3SJD3, A0A1S3NCQ5, A0A1S3SJD4, A0A1S3SJD6, A0A1S3LYJ2, A0A1S3LCY3, A0A1S3PAS3, A0A1S3NC75	1003	303	42499	2.09762	1	0.596945	0.596045
INTERPRO	IPR013088:Zinc finger, NHR/GATA-type	10	0.959693	0.0139926	A0A1S3PIA7, A0A1S3KKD3, A0A1S3P5M5, A0A1S3LGF0, A0A1S3LAJ6, A0A1S3PHI4, A0A1S3PV42, A0A1S3LBD0, A0A1S3LI18, A0A1S3PHM4, A0A1S3LB08, A0A1S3NMC8, A0A1S3LWL4	1003	160	42499	2.64824	1	0.596945	0.596045
INTERPRO	IPR013618:Domain of unknown function DUF1736	3	0.287908	0.0141487	A0A1S3NVJ0, A0A1S3NV29, A0A1S3MJY5, B5XE48, A0A1S3KQZ7	1003	8	42499	15.8895	1	0.596945	0.596045
INTERPRO	IPR003191:Guanylate-binding protein, C-terminal	4	0.383877	0.0144059	A0A1S3P0K6, A0A1S3NYX6, A0A1S3NZ74, A0A1S3P0S8	1003	22	42499	7.70398	1	0.596945	0.596045
INTERPRO	IPR001627:Semaphorin/CD100 antigen	8	0.767754	0.014869	A0A1S3MLC1, A0A1S3LIU8, A0A1S3P1X3, A0A1S3RWN1, A0A1S3LIX1, A0A1S3LGH3, A0A1S3PYD1, A0A1S3NNS4	1003	109	42499	3.10986	1	0.597465	0.596564
GOTERM_CC_DIRECT	GO:0016021~integral component of membrane	301	28.8868	0.00815398	A0A1S3MD90, A0A1S3NVJ0, A0A1S3RPB4, A0A1S3S2D4, A0A1S3Q5P8, C0H953, A0A1S3SSV0, A0A1S3SSV1, A0A1S3P2M0, A0A1S3SSV2, A0A1S3SSV3, A0A1S3T2R3, A0A1S3T0N1, A0A1S3SSV6, A0A1S3NIQ4, A0A1S3LJ83, A0A1S3R152, A0A1S3LYF5, A0A1S3PF47, A0A1S3PG67, A0A1S3LHU0, A0A1S3PF40, A0A1S3MTJ1, A0A1S3PG70, B5X8Q0, A0A1S3P9L0, A0A1S3NKE8, A0A1S3MC81, A0A1S3MUL3, A0A1S3SQB9, A0A1S3PT03, C0HBH8, A0A1S3KQZ7, A0A1S3LZI9, A0A…	613	11154	25256	1.11183	0.704747	0.607472	0.607472
SMART	SM00630:Sema	8	0.767754	0.0159105	A0A1S3MLC1, A0A1S3LIU8, A0A1S3P1X3, A0A1S3RWN1, A0A1S3LIX1, A0A1S3LGH3, A0A1S3PYD1, A0A1S3NNS4	620	99	23457	3.05728	0.992611	0.617756	0.615737
SMART	SM00408:IGc2	28	2.68714	0.01733	A0A1S3MYU7, A0A1S3RWH2, A0A1S3T0V2, A0A1S3KRU3, A0A1S3SM98, A0A1S3RAY0, A0A1S3LNL1, A0A1S3RX54, A0A1S3T0T4, A0A1S3SV71, A0A1S3N2Y7, A0A1S3LCF0, A0A1S3LBJ7, A0A1S3RMN4, A0A1S3N2Q0, A0A1S3N350, A0A1S3RJY7, A0A1S3T3I7, A0A1S3P0E7, A0A1S3RLA7, A0A1S3RWM6, A0A1S3T181, A0A1S3RMG6, A0A1S3RLA0, A0A1S3NP05, A0A1S3RLG0, A0A1S3NP65, A0A1S3LCE2, A0A1S3LEM8, A0A1S3RK15, A0A1S3RIT7, A0A1S3NXK9, A0A1S3RMZ3, A0A…	620	661	23457	1.60265	0.995249	0.617756	0.615737
SMART	SM00186:FBG	7	0.671785	0.0191041	A0A1S3KY87, A0A1S3N6B7, A0A1S3NKE1, A0A1S3KYM9, A0A1S3LXY9, A0A1S3PZE5, B5DG95, A0A1S3NPR6, C0H8V9, A0A1S3MEW2	620	80	23457	3.31046	0.997267	0.617756	0.615737
SMART	SM00235:ZnMc	7	0.671785	0.0201881	A0A1S3NPV2, A0A1S3L7X2, C1KG91, A0A1S3T273, A0A1S3KRD4, A0A1S3LFN6, A0A1S3LZB8	620	81	23457	3.26959	0.998052	0.617756	0.615737
INTERPRO	IPR015894:Guanylate-binding protein, N-terminal	4	0.383877	0.0162815	A0A1S3P0K6, A0A1S3NYX6, A0A1S3NZ74, A0A1S3P0S8	1003	23	42499	7.36902	1	0.63189	0.630937
INTERPRO	IPR008271:Serine/threonine-protein kinase, active site	29	2.78311	0.0166788	A0A1S3RUH5, A0A1S3KPI2, A0A1S3LTJ2, A0A1S3N3K5, A0A1S3KPM8, A0A1S3PAW2, A0A1S3NVX9, A0A1S3RY14, A0A1S3MK26, A0A1S3MV80, A0A1S3SQN0, A0A1S3MJP1, A0A1S3PAM7, B5X172, A0A1S3MJT0, A0A1S3MF73, A0A1S3NYF3, A0A1S3PAU7, A0A1S3RTB2, A0A1S3NHY2, B5X1X8, A0A1S3M209, A0A1S3MQP5, A0A1S3Q527, A0A1S3MR14, A0A1S3Q521, A0A1S3MMP1, A0A1S3SCI8, A0A1S3SCK7, A0A1S3MKU0, A0A1S3NNC8, A0A1S3RIZ8, A0A1S3PFR0, A0A1S3L0B0,…	1003	769	42499	1.5979	1	0.63189	0.630937
INTERPRO	IPR001628:Zinc finger, nuclear hormone receptor-type	9	0.863724	0.0182623	A0A1S3PIA7, A0A1S3PHM4, A0A1S3LB08, A0A1S3KKD3, A0A1S3P5M5, A0A1S3LAJ6, A0A1S3PHI4, A0A1S3PV42, A0A1S3LBD0, A0A1S3NMC8, A0A1S3LI18, A0A1S3LWL4	1003	140	42499	2.72391	1	0.634942	0.633984
INTERPRO	IPR021190:Peptidase M10A	5	0.479846	0.0183049	A0A1S3NPV2, A0A1S3L7X2, A0A1S3KRD4, A0A1S3LFN6, A0A1S3LZB8	1003	43	42499	4.92696	1	0.634942	0.633984
INTERPRO	IPR001818:Peptidase M10, metallopeptidase	5	0.479846	0.0183049	A0A1S3NPV2, A0A1S3L7X2, A0A1S3KRD4, A0A1S3LFN6, A0A1S3LZB8	1003	43	42499	4.92696	1	0.634942	0.633984
INTERPRO	IPR011990:Tetratricopeptide-like helical	19	1.82342	0.0186748	A0A1S3NVJ0, A0A1S3LVN0, A0A1S3Q5R5, A0A1S3PMR7, A0A1S3M8B5, A0A1S3SCJ9, A0A1S3QFN2, B5XE48, A0A1S3PFW9, A0A1S3Q7F6, B5DG44, A0A1S3QE60, A0A1S3S7I2, A0A1S3NV29, A0A1S3T5D9, A0A1S3NMU7, A0A1S3KQZ7, A0A1S3Q5S0, A0A1S3RAB3, A0A1S3T3T9, A0A1S3PLP2, A0A1S3MJY5, A0A1S3RAN7, A0A1S3MBQ4, A0A1S3LRI5, A0A1S3LDV0	1003	442	42499	1.82142	1	0.634942	0.633984
UP_KW_MOLECULAR_FUNCTION	KW-0808~Transferase	108	10.3647	0.0544694	A0A1S3MD90, A0A1S3NVJ0, A0A1S3Q5P9, A0A1S3MYS3, A0A1S3PEJ9, A0A1S3T0N1, A0A1S3KUY3, A0A1S3SX69, A0A1S3LHU0, A0A1S3Q5H5, A0A1S3RTB2, B5X886, A0A1S3NV29, A0A1S3S9S9, A0A1S3MML8, A0A1S3MML2, A0A1S3S9S3, A0A1S3KQZ7, A0A1S3LHV7, A0A1S3PEL7, A0A1S3RDL6, A0A1S3P9D7, A0A1S3NNC8, A0A1S3T4F3, A0A1S3M4K6, A0A1S3KPH6, A0A1S3R7J7, A0A1S3LTJ2, A0A1S3N3K5, A0A1S3KPM8, A0A1S3LPJ6, A0A1S3MQ06, A0A1S3NVX9, A0A1S3L…	398	3466	14791	1.158	0.981251	0.644554	0.635476
INTERPRO	IPR000585:Hemopexin-like domain	5	0.479846	0.0197695	A0A1S3NPV2, A0A1S3L7X2, A0A1S3KRD4, A0A1S3LFN6, A0A1S3LZB8	1003	44	42499	4.81499	1	0.653038	0.652054
INTERPRO	IPR000719:Protein kinase, catalytic domain	43	4.12668	0.020192	A0A1S3RUH5, A0A1S3PAW2, A0A1S3SN33, A0A1S3MK26, A0A1S3MAC1, A0A1S3MV80, A0A1S3KUY3, A0A1S3SQN0, B5X172, B5X454, A0A1S3RTB2, B5X1X8, A0A1S3MQP5, A0A1S3MML2, A0A1S3MR14, A0A1S3MMP1, A0A1S3SCK7, A0A1S3P9D7, A0A1S3MKU0, A0A1S3NNC8, A9UJZ9, A0A1S3RIZ8, A0A1S3PFR0, A0A1S3L0B0, A0A1S3N3J9, A0A1S3KPH6, A0A1S3QA45, A0A1S3KPD3, A0A1S3P5M7, A0A1S3KPI2, A0A1S3LTJ2, A0A1S3N3K5, A0A1S3KPM8, A0A1S3MQ06, A0A1S3N…	1003	1276	42499	1.42789	1	0.653038	0.652054
KEGG_PATHWAY	sasa04666:Fc gamma R-mediated phagocytosis	12	1.15163	0.0972903	B5X4S7, C0H993, A0A1S3NBE6, A0A1S3KSB7, B5X3B5, A0A1S3PL98, A0A1S3NC04, A0A1S3MC39, A0A1S3R4A8, B5X494, A0A1S3KZQ8, A0A1S3PAL0, A0A1S3P9G2	448	254	16107	1.69857	1	0.683194	0.626982
INTERPRO	IPR001723:Steroid hormone receptor	9	0.863724	0.0236724	A0A1S3PIA7, A0A1S3PHM4, A0A1S3LB08, A0A1S3KKD3, A0A1S3P5M5, A0A1S3LAJ6, A0A1S3PHI4, A0A1S3PV42, A0A1S3LBD0, A0A1S3NMC8, A0A1S3LI18, A0A1S3LWL4	1003	147	42499	2.5942	1	0.747372	0.746244
INTERPRO	IPR001839:Transforming growth factor-beta, C-terminal	7	0.671785	0.0250715	A0A1S3LEA5, A0A1S3PNE7, A0A1S3SMY1, A0A1S3T549, A0A1S3R149, A0A1S3NII0, A0A1S3NF40	1003	95	42499	3.12214	1	0.764533	0.76338
INTERPRO	IPR000536:Nuclear hormone receptor, ligand-binding, core	9	0.863724	0.0263033	A0A1S3PIA7, A0A1S3PHM4, A0A1S3LB08, A0A1S3KKD3, A0A1S3P5M5, A0A1S3LAJ6, A0A1S3PHI4, A0A1S3PV42, A0A1S3LBD0, A0A1S3NMC8, A0A1S3LI18, A0A1S3LWL4	1003	150	42499	2.54231	1	0.764533	0.76338
INTERPRO	IPR018487:Hemopexin-like repeats	5	0.479846	0.0263374	A0A1S3NPV2, A0A1S3L7X2, A0A1S3KRD4, A0A1S3LFN6, A0A1S3LZB8	1003	48	42499	4.41374	1	0.764533	0.76338
INTERPRO	IPR013585:Protocadherin	3	0.287908	0.0265223	A0A1S3N7C9, A0A1S3LRW1, A0A1S3LRN0, A0A1S3SCA5	1003	11	42499	11.556	1	0.764533	0.76338
SMART	SM00112:CA	15	1.43954	0.0276355	A0A1S3LV13, A0A1S3R3Q6, A0A1S3LRN0, A0A1S3RQM3, A0A1S3LUR0, A0A1S3RT13, A0A1S3SCA5, A0A1S3LZI9, A0A1S3LRW1, A0A1S3SJE2, A0A1S3N7C9, A0A1S3SU13, A0A1S3SJD3, A0A1S3NCQ5, A0A1S3SJD4, A0A1S3SJD6, A0A1S3LYJ2, A0A1S3LCY3, A0A1S3PAS3, A0A1S3NC75	620	298	23457	1.90439	0.999811	0.768768	0.766256
SMART	SM00399:ZnF_C4	9	0.863724	0.032508	A0A1S3PIA7, A0A1S3PHM4, A0A1S3LB08, A0A1S3KKD3, A0A1S3P5M5, A0A1S3LAJ6, A0A1S3PHI4, A0A1S3PV42, A0A1S3LBD0, A0A1S3NMC8, A0A1S3LI18, A0A1S3LWL4	620	140	23457	2.43218	0.999959	0.770259	0.767742
SMART	SM00120:HX	5	0.479846	0.0327234	A0A1S3NPV2, A0A1S3L7X2, A0A1S3KRD4, A0A1S3LFN6, A0A1S3LZB8	620	46	23457	4.11238	0.999962	0.770259	0.767742
GOTERM_MF_DIRECT	GO:0017154~semaphorin receptor activity	6	0.575816	0.0196615	A0A1S3R2A0, A0A1S3MUC5, A0A1S3MR26, A0A1S3LIX1, A0A1S3LGH3, A0A1S3NBW8	675	63	27281	3.84917	0.998602	0.787091	0.784713
GOTERM_MF_DIRECT	GO:0043565~sequence-specific DNA binding	19	1.82342	0.0214013	A0A1S3PIA7, A0A1S3L8N0, A0A1S3P5M5, A0A1S3KKD3, A0A1S3P2L3, A0A1S3NSR8, A0A1S3LGF0, A0A1S3RXW6, A0A1S3LCG8, A0A1S3LAJ6, A0A1S3PHI4, A0A1S3PV42, A0A1S3LBD0, A0A1S3LI18, A0A1S3RS43, A0A1S3PHM4, A0A1S3LB08, A0A1S3P011, A0A1S3LCI0, A0A1S3KSJ3, A0A1S3LXL1, A0A1S3NMC8, A0A1S3NSC1, A0A1S3LWL4	675	429	27281	1.79	0.999224	0.787091	0.784713
INTERPRO	IPR001452:Src homology-3 domain	22	2.11132	0.0289396	C0H993, A0A1S3LPR8, A0A1S3MLC0, A0A1S3LP19, A0A1S3SWA6, A0A1S3SWA8, A0A1S3LMV6, A0A1S3LMT4, A0A1S3LPV4, A0A1S3NC04, A0A1S3MJ75, A0A1S3NJY3, A0A1S3KZQ8, A0A1S3MA53, A0A1S3LQJ9, B5X474, B5X4S7, A0A1S3QZ17, A0A1S3S9M6, A0A1S3S9M5, A0A1S3NJI8, A0A1S3NBE6, A0A1S3T583, B5XF17, A0A1S3SY34, A0A1S3NI34, A0A1S3QAI1, A0A1S3RSA6, B5X246, A0A1S3P2D4	1003	566	42499	1.64696	1	0.816466	0.815234
SMART	SM00430:HOLI	9	0.863724	0.0374622	A0A1S3PIA7, A0A1S3PHM4, A0A1S3LB08, A0A1S3KKD3, A0A1S3P5M5, A0A1S3LAJ6, A0A1S3PHI4, A0A1S3PV42, A0A1S3LBD0, A0A1S3NMC8, A0A1S3LI18, A0A1S3LWL4	620	144	23457	2.36462	0.999992	0.818818	0.816142
SMART	SM00220:S_TKc	33	3.16699	0.0406085	A0A1S3P5M7, A0A1S3RUH5, A0A1S3KPI2, A0A1S3LTJ2, A0A1S3N3K5, A0A1S3KPM8, A0A1S3PAW2, A0A1S3NVX9, A0A1S3RY14, A0A1S3MK26, A0A1S3MV80, A0A1S3SQN0, A0A1S3MJP1, A0A1S3PAM7, B5X172, A0A1S3MJT0, A0A1S3MF73, A0A1S3NYF3, A0A1S3KKX0, A0A1S3PAU7, B5X454, A0A1S3RTB2, A0A1S3NHY2, B5X1X8, A0A1S3M209, A0A1S3MQP5, A0A1S3Q527, A0A1S3MR14, A0A1S3Q521, A0A1S3MMP1, A0A1S3SCI8, A0A1S3SCK7, A0A1S3P9D7, A0A1S3MKU0, A0A…	620	876	23457	1.42525	0.999997	0.828414	0.825707
UP_KW_CELLULAR_COMPONENT	KW-0272~Extracellular matrix	13	1.2476	0.0613448	A0A1S3KY87, A0A1S3S2C2, A0A1S3LXY9, A0A1S3RSP9, A0A1S3NPR6, A0A1S3T041, A0A1S3NVS2, A0A1S3SGH8, A0A1S3RGG4, B5X4D7, A0A1S3P1W3, A0A1S3SME0, A0A1S3RL24, A0A1S3KYM9, A0A1S3SME2, A0A1S3S294, A0A1S3S283, A0A1S3NVB0, A0A1S3SMD4, A0A1S3S290, A0A1S3SMD7	511	275	19356	1.79063	0.876206	0.842665	0.842665
SMART	SM00293:PWWP	5	0.479846	0.0452746	A0A1S3LHV7, A0A1S3MCR9, A0A1S3KN94, A0A1S3MYE8, A0A1S3RTZ2	620	51	23457	3.7092	0.999999	0.865168	0.862341
SMART	SM00137:MAM	5	0.479846	0.0480649	A0A1S3R2A0, A0A1S3MUC5, A0A1S3MR26, A0A1S3SM98, A0A1S3NBW8	620	52	23457	3.63787	1	0.865168	0.862341
INTERPRO	IPR021805:Peptidase M10A, matrix metallopeptidase, C-terminal	3	0.287908	0.0313364	A0A1S3L7X2, A0A1S3KRD4, A0A1S3LZB8	1003	12	42499	10.593	1	0.865668	0.864363
GOTERM_BP_DIRECT	GO:0007156~homophilic cell adhesion via plasma membrane adhesion molecules	15	1.43954	0.0143592	A0A1S3LV13, A0A1S3R3Q6, A0A1S3LRN0, A0A1S3RQM3, A0A1S3LUR0, A0A1S3RT13, A0A1S3SCA5, A0A1S3LZI9, A0A1S3LRW1, A0A1S3SJE2, A0A1S3N7C9, A0A1S3SU13, A0A1S3SJD3, A0A1S3NCQ5, A0A1S3SJD4, A0A1S3SJD6, A0A1S3LYJ2, A0A1S3LCY3, A0A1S3PAS3, A0A1S3NC75	422	305	17770	2.07093	0.994677	0.86634	0.86634
SMART	SM01055:SM01055	3	0.287908	0.0513011	A0A1S3R3Q6, A0A1S3LCY3, A0A1S3PAS3	620	14	23457	8.10726	1	0.872119	0.869269
SMART	SM00457:MACPF	4	0.383877	0.0555961	A0A1S3L028, A0A1S3PA80, A0A1S3KIH0, A0A1S3LCP1	620	33	23457	4.58592	1	0.89539	0.892464
INTERPRO	IPR003591:Leucine-rich repeat, typical subtype	18	1.72745	0.0334741	A0A1S3Q8H0, A0A1S3MYU7, A0A1S3RTF2, A0A1S3NQL8, A0A1S3KRU3, A0A1S3REC7, A0A1S3RV46, A0A1S3RUN1, A0A1S3LWB9, A0A1S3PGE0, A0A1S3T645, A0A1S3ML66, A0A1S3LIW3, A0A1S3LGW5, A0A1S3L8L5, A0A1S3SET7, A0A1S3MA42, A0A1S3SFS3, A0A1S3T1B3	1003	440	42499	1.7334	1	0.902276	0.900915
INTERPRO	IPR000483:Cysteine-rich flanking region, C-terminal	10	0.959693	0.0340225	A0A1S3MYU7, A0A1S3RTF2, A0A1S3ML66, A0A1S3KRU3, A0A1S3REC7, A0A1S3RV46, A0A1S3RUN1, A0A1S3MA42, A0A1S3SFS3, A0A1S3T1B3, A0A1S3RWR0	1003	187	42499	2.26588	1	0.902276	0.900915
SMART	SM00082:LRRCT	10	0.959693	0.0605898	A0A1S3MYU7, A0A1S3RTF2, A0A1S3ML66, A0A1S3KRU3, A0A1S3REC7, A0A1S3RV46, A0A1S3RUN1, A0A1S3MA42, A0A1S3SFS3, A0A1S3T1B3, A0A1S3RWR0	620	187	23457	2.0232	1	0.907391	0.904426
SMART	SM00204:TGFB	6	0.575816	0.0742368	A0A1S3LEA5, A0A1S3PNE7, A0A1S3SMY1, A0A1S3T549, A0A1S3NII0, A0A1S3NF40	620	85	23457	2.67063	1	0.907391	0.904426
SMART	SM00322:KH	6	0.575816	0.0742368	A0A1S3NVD9, A0A1S3RTI5, A0A1S3SD84, A0A1S3SML7, A0A1S3SV49, A0A1S3RIY3	620	85	23457	2.67063	1	0.907391	0.904426
SMART	SM00423:PSI	7	0.671785	0.0763438	A0A1S3MLC1, A0A1S3LIU8, A0A1S3P1X3, A0A1S3RWN1, A0A1S3LIX1, A0A1S3LGH3, A0A1S3NNS4	620	112	23457	2.36462	1	0.907391	0.904426
SMART	SM00369:LRR_TYP	18	1.72745	0.076837	A0A1S3Q8H0, A0A1S3MYU7, A0A1S3RTF2, A0A1S3NQL8, A0A1S3KRU3, A0A1S3REC7, A0A1S3RV46, A0A1S3RUN1, A0A1S3LWB9, A0A1S3PGE0, A0A1S3T645, A0A1S3ML66, A0A1S3LIW3, A0A1S3LGW5, A0A1S3L8L5, A0A1S3SET7, A0A1S3MA42, A0A1S3SFS3, A0A1S3T1B3	620	440	23457	1.54775	1	0.907391	0.904426
SMART	SM01282:SM01282	2	0.191939	0.0770986	A0A1S3N7G3, A0A1S3N3W9	620	3	23457	25.2226	1	0.907391	0.904426
SMART	SM00535:RIBOc	2	0.191939	0.0770986	A0A1S3NCS5, A0A1S3RFG8	620	3	23457	25.2226	1	0.907391	0.904426
INTERPRO	IPR003599:Immunoglobulin subtype	38	3.64683	0.0360805	A0A1S3RWH2, A0A1S3S2L8, A0A1S3T0V2, A0A1S3SM98, A0A1S3RAY0, A0A1S3LNL1, A0A1S3RX54, A0A1S3SV71, A0A1S3LCF0, A0A1S3N350, A0A1S3P1X3, A0A1S3P0E7, B5X8Q0, A0A1S3RWM6, A0A1S3T181, A0A1S3MML2, A0A1S3RLG0, A0A1S3NP65, A0A1S3RK15, A0A1S3P9D7, A0A1S3NXK9, A0A1S3RMZ3, A0A1S3P0F9, A0A1S3T3H9, A0A1S3NXK4, A0A1S3MYU7, A0A1S3MLC1, A0A1S3KRU3, A0A1S3T0T4, A0A1S3N2Y7, A0A1S3RWR0, A0A1S3LBJ7, A0A1S3RMN4, A0A1S3N…	1003	1149	42499	1.40133	1	0.920743	0.919354
INTERPRO	IPR003054:Type II keratin	3	0.287908	0.0364646	A0A1S3P767, A0A1S3LJL6, A0A1S3P7C0	1003	13	42499	9.77813	1	0.920743	0.919354
INTERPRO	IPR013761:Sterile alpha motif/pointed domain	14	1.34357	0.0368019	A0A1S3RUH5, A0A1S3L8N0, A0A1S3LME2, A0A1S3NSR8, A0A1S3SWA6, A0A1S3T0U2, A0A1S3SWA8, A0A1S3S6P3, A0A1S3PLQ9, A0A1S3T663, A0A1S3RL07, A0A1S3N7D9, A0A1S3T665, A0A1S3LM20, A0A1S3PLX9, A0A1S3MJ75, A0A1S3SX69, A0A1S3NSC1, B5X474	1003	314	42499	1.88919	1	0.920743	0.919354
INTERPRO	IPR001849:Pleckstrin homology domain	24	2.30326	0.0380793	A0A1S3P8Q4, A0A1S3KP04, A0A1S3N8W3, A0A1S3M3X9, A0A1S3R2Q2, A0A1S3SQN0, A0A1S3KPX0, A0A1S3PSY3, A0A1S3N8G7, A0A1S3NC04, A0A1S3N4A6, A0A1S3SX69, A0A1S3KZQ8, A0A1S3ME71, A0A1S3N9G0, A0A1S3RTI7, A0A1S3KZ32, A0A1S3S5G3, A0A1S3N4L6, A0A1S3P6L1, A0A1S3S7M4, A0A1S3T0U2, A0A1S3M464, A0A1S3NBE6, A0A1S3LXW2, A0A1S3KKR3, A0A1S3RL07, A0A1S3LAF0, A0A1S3N8B7, A0A1S3QAI1, A0A1S3N8J2	1003	652	42499	1.5597	1	0.935058	0.933647
SMART	SM00326:SH3	20	1.91939	0.0857244	C0H993, A0A1S3LPR8, A0A1S3MLC0, A0A1S3LP19, A0A1S3SWA6, A0A1S3SWA8, A0A1S3LMV6, A0A1S3LMT4, A0A1S3LPV4, A0A1S3NC04, A0A1S3MJ75, A0A1S3NJY3, A0A1S3KZQ8, A0A1S3MA53, A0A1S3LQJ9, B5X474, B5X4S7, A0A1S3QZ17, A0A1S3S9M6, A0A1S3S9M5, A0A1S3NJI8, A0A1S3NBE6, B5XF17, A0A1S3SY34, A0A1S3NI34, A0A1S3QAI1, A0A1S3RSA6, A0A1S3P2D4	620	511	23457	1.48078	1	0.944196	0.94111
SMART	SM00089:PKD	3	0.287908	0.0884878	A0A1S3SIW2, A0A1S3SK03, A0A1S3PRV5	620	19	23457	5.97377	1	0.944196	0.94111
SMART	SM00110:C1Q	7	0.671785	0.089744	A0A1S3SWI6, A0A1S3MNR1, A0A1S3LKU1, A0A1S3Q1K5, A0A1S3RH25, A0A1S3KT51, A0A1S3LZ36, A0A1S3RII4	620	117	23457	2.26356	1	0.944196	0.94111
SMART	SM00013:LRRNT	7	0.671785	0.0925682	A0A1S3RTF2, A0A1S3LGW5, A0A1S3LIW3, A0A1S3L8L5, A0A1S3REC7, A0A1S3RUN1, A0A1S3SET7, A0A1S3SFS3	620	118	23457	2.24438	1	0.944196	0.94111
INTERPRO	IPR000313:PWWP	5	0.479846	0.0406428	A0A1S3LHV7, A0A1S3MCR9, A0A1S3KN94, A0A1S3MYE8, A0A1S3RTZ2	1003	55	42499	3.85199	1	0.949079	0.947647
INTERPRO	IPR000998:MAM domain	5	0.479846	0.0406428	A0A1S3R2A0, A0A1S3MUC5, A0A1S3MR26, A0A1S3SM98, A0A1S3NBW8	1003	55	42499	3.85199	1	0.949079	0.947647
INTERPRO	IPR027231:Semaphorin	6	0.575816	0.0407975	A0A1S3MLC1, A0A1S3LIU8, A0A1S3P1X3, A0A1S3RWN1, A0A1S3PYD1, A0A1S3NNS4	1003	80	42499	3.17789	1	0.949079	0.947647
SMART	SM01265:SM01265	3	0.287908	0.0966619	B5X2Y2, A0A1S3PZX2	620	20	23457	5.67508	1	0.954146	0.951028
INTERPRO	IPR009581:Domain of unknown function DUF1193	3	0.287908	0.0418894	A0A1S3T6S5, A0A1S3Q5B7, A0A1S3PB01	1003	14	42499	9.07969	1	0.957678	0.956234
GOTERM_CC_DIRECT	GO:0031012~extracellular matrix	5	0.479846	0.0232304	A0A1S3NPV2, A0A1S3L7X2, A0A1S3KRD4, A0A1S3LFN6, A0A1S3LZB8	613	45	25256	4.57785	0.969868	1	1
GOTERM_BP_DIRECT	GO:0045930~negative regulation of mitotic cell cycle	3	0.287908	0.0222188	A0A1S3PA80, A0A1S3KIH0, A0A1S3LCP1	422	10	17770	12.6327	0.999707	1	1
GOTERM_CC_DIRECT	GO:0045211~postsynaptic membrane	10	0.959693	0.059787	A0A1S3MRK4, A0A1S3LNK9, A0A1S3MC81, A0A1S3RSK2, A0A1S3LN37, A0A1S3LNT5, A0A1S3S6W1, A0A1S3RLT1, A0A1S3RN72, A0A1S3MRF8, A0A1S3MRC0, A0A1S3N5G1, A0A1S3SSC2, A0A1S3MIY0	613	203	25256	2.02959	0.999898	1	1
GOTERM_CC_DIRECT	GO:0042995~cell projection	7	0.671785	0.0653874	A0A1S3LP19, A0A1S3SSV0, A0A1S3SSV1, A0A1S3SSV2, A0A1S3SSV3, A0A1S3LMV6, A0A1S3LMT4, A0A1S3LMP1, A0A1S3SSU3, A0A1S3SSV6, A0A1S3SSU5, A0A1S3SSV9, A0A1S3L0X4, A0A1S3PL98, A0A1S3LMB9, A0A1S3LI83, A0A1S3LMA3, A0A1S3SSC2	613	117	25256	2.465	0.999958	1	1
GOTERM_CC_DIRECT	GO:0045095~keratin filament	3	0.287908	0.0694564	A0A1S3P767, A0A1S3LJL6, A0A1S3P7C0	613	18	25256	6.86678	0.999978	1	1
GOTERM_MF_DIRECT	GO:0015267~channel activity	5	0.479846	0.0325875	A0A1S3PDJ1, A0A1S3R3P7, A0A1S3LN48, A0A1S3PJU0, A0A1S3LXX0	675	49	27281	4.12411	0.999983	1	1
GOTERM_MF_DIRECT	GO:0004169~dolichyl-phosphate-mannose-protein mannosyltransferase activity	3	0.287908	0.034141	A0A1S3NVJ0, A0A1S3NV29, A0A1S3MJY5, B5XE48, A0A1S3KQZ7	675	12	27281	10.1041	0.99999	1	1
GOTERM_CC_DIRECT	GO:0005856~cytoskeleton	19	1.82342	0.0750359	A0A1S3KMK6, A0A1S3SLZ9, B5XB79, A0A1S3KMW7, A0A1S3M9Z1, A0A1S3KUY3, A0A1S3KPX0, B5XC02, A0A1S3P394, A0A1S3MC39, A0A1S3P3E7, A0A1S3LTB2, A0A1S3P3E5, A0A1S3PVD0, A0A1S3M9S4, A0A1S3MC81, B5X427, B5XFY7, A0A1S3PFK7, A0A1S3M9G9, A0A1S3M9G8, A0A1S3M9G4, A0A1S3T3L6, A0A1S3T3L8, A0A1S3PVE5, B5X2S2, A0A1S3PVG3	613	512	25256	1.52893	0.999991	1	1
GOTERM_BP_DIRECT	GO:0007015~actin filament organization	5	0.479846	0.0323874	B5XC02, B5XB79, B5XFY7	422	51	17770	4.12833	0.999993	1	1
GOTERM_BP_DIRECT	GO:0007050~cell cycle arrest	4	0.383877	0.0334041	A0A1S3PA80, A0A1S3MYS3, A0A1S3KIH0, A0A1S3LCP1, B5X5U1	422	30	17770	5.61453	0.999995	1	1
GOTERM_CC_DIRECT	GO:0030426~growth cone	3	0.287908	0.0835908	A0A1S3RTI5, B5X194, A0A1S3SV49, A0A1S3RRJ3, A0A1S3RSR3, A0A1S3RT22	613	20	25256	6.1801	0.999998	1	1
GOTERM_CC_DIRECT	GO:0016020~membrane	29	2.78311	0.0839707	B5XFG9, A0A1S3LVN0, A0A1S3PNL8, A0A1S3RWN1, A0A1S3N8W3, B5XAZ8, A0A1S3RMH1, A0A1S3MNY9, A0A1S3SQN0, A0A1S3LR53, A0A1S3LKT9, A0A1S3M8B5, A0A1S3SME0, A0A1S3N8G7, A0A1S3SME2, A0A1S3MIV5, A0A1S3LRD4, A0A1S3MJ91, A0A1S3NA87, A0A1S3N9G0, A0A1S3PA01, B5X206, A0A1S3S9S9, A0A1S3T181, A0A1S3S9S3, A0A1S3RL07, A0A1S3LBN5, A0A1S3QAC3, A0A1S3MNY7, A0A1S3N8B7, A0A1S3T3T9, A0A1S3RBL8, A0A1S3NDP5, A0A1S3SMD4, A0A…	613	875	25256	1.36551	0.999998	1	1
GOTERM_BP_DIRECT	GO:0045666~positive regulation of neuron differentiation	3	0.287908	0.036756	A0A1S3PA80, A0A1S3KIH0, A0A1S3LCP1	422	13	17770	9.71746	0.999999	1	1
GOTERM_MF_DIRECT	GO:0008083~growth factor activity	12	1.15163	0.0421213	A0A1S3LEA5, A0A1S3PNE7, A0A1S3SMY1, A0A1S3RRJ3, A0A1S3LIJ2, A0A1S3R149, A0A1S3NII0, A0A1S3RSR3, A0A1S3RT22, A0A1S3ST24, B5X194, A0A1S3T549, A0A1S3MAM0, A0A1S3L1I6, A0A1S3NF40	675	245	27281	1.97957	0.999999	1	1
GOTERM_MF_DIRECT	GO:0008146~sulfotransferase activity	7	0.671785	0.0426203	A0A1S3Q5P9, A0A1S3MKH4, A0A1S3MC28, A0A1S3N565, A0A1S3SIN4, A0A1S3Q5H5, A0A1S3QA67	675	103	27281	2.74674	0.999999	1	1
GOTERM_CC_DIRECT	GO:0090543~Flemming body	2	0.191939	0.0934663	B5X494	613	4	25256	20.6003	1	1	1
GOTERM_CC_DIRECT	GO:0032433~filopodium tip	2	0.191939	0.0934663	A0A1S3RTI5, A0A1S3SV49	613	4	25256	20.6003	1	1	1
GOTERM_MF_DIRECT	GO:0030215~semaphorin receptor binding	6	0.575816	0.0480683	A0A1S3MLC1, A0A1S3LIU8, A0A1S3P1X3, A0A1S3RWN1, A0A1S3PYD1, A0A1S3NNS4	675	80	27281	3.03122	1	1	1
GOTERM_BP_DIRECT	GO:0007275~multicellular organism development	18	1.72745	0.0441764	B5X206, A0A1S3RTF2, A0A1S3MML8, A0A1S3SPY5, A0A1S3RWN0, A0A1S3MNR6, A0A1S3RUN1, A0A1S3NP05, A0A1S3SGH8, A0A1S3RRM1, A0A1S3NP65, A0A1S3RRS6, A0A1S3Q2Y9, A0A1S3SR37, A0A1S3P1W3, A0A1S3SAA1, A0A1S3SML7, A0A1S3RL24, A0A1S3RBL8, A0A1S3RTA9, A0A1S3NKX0, A0A1S3T1C1, A0A1S3SYL5	422	456	17770	1.6622	1	1	1
GOTERM_BP_DIRECT	GO:0007165~signal transduction	25	2.39923	0.0505162	B5XFG9, A0A1S3LTJ2, A0A1S3P8Q4, A0A1S3MWS2, A0A1S3LPR8, A0A1S3P9Q2, A0A1S3P9U3, A0A1S3SSV0, A0A1S3M3X9, A0A1S3SSV1, A0A1S3SSV2, A0A1S3SSV3, A0A1S3LMP1, A0A1S3LPV4, A0A1S3SSV6, A0A1S3MIV5, A0A1S3MJ91, C0HA83, A0A1S3LMB9, A0A1S3PA01, A0A1S3LQJ9, A0A1S3P9K4, A0A1S3RBT0, A0A1S3M464, A0A1S3P7X6, Q70YG5, A0A1S3LXW2, A0A1S3P7Z6, A0A1S3P9V1, A0A1S3SSU3, A0A1S3N254, A0A1S3SSU5, A0A1S3R4W4, A0A1S3QAC3, A0A…	422	708	17770	1.4869	1	1	1
GOTERM_BP_DIRECT	GO:0030154~cell differentiation	8	0.767754	0.0540354	A0A1S3RTF2, A0A1S3Q0I6, A0A1S3KK73, A0A1S3PZE5, A0A1S3MML2, A0A1S3MND8, A0A1S3NKX0, A0A1S3RUN1, A0A1S3MAM0, A0A1S3KJU7, A0A1S3RWR0, A0A1S3KK25	422	143	17770	2.35575	1	1	1
GOTERM_MF_DIRECT	GO:0008270~zinc ion binding	45	4.31862	0.0753559	A0A1S3LGF0, A0A1S3RTR5, A0A1S3P523, A0A1S3LAJ6, A0A1S3LBD0, B5XCP0, A0A1S3LI18, A0A1S3PHM4, A0A1S3LB08, C0HA05, A0A1S3MRJ3, A0A1S3MML8, A0A1S3L7X2, A0A1S3RV26, A0A1S3MNR6, A0A1S3PNM4, A0A1S3KMR8, A0A1S3RV22, A0A1S3PHI4, A0A1S3PV42, A0A1S3MH26, B5XG14, A0A1S3RVC8, A0A1S3RM51, A0A1S3KRD4, A0A1S3KTM1, B5X6P0, A0A1S3P5M5, A0A1S3LPJ6, A0A1S3LZV4, A0A1S3T273, A0A1S3Q0T8, A0A1S3REF6, A0A1S3LFN6, A0A1S3P…	675	1424	27281	1.2772	1	1	1
GOTERM_BP_DIRECT	GO:0006464~cellular protein modification process	3	0.287908	0.0734615	A0A1S3T3E8, A0A1S3KKT3, A0A1S3MEP2, B5X3I4	422	19	17770	6.64879	1	1	1
GOTERM_BP_DIRECT	GO:0007283~spermatogenesis	4	0.383877	0.0769458	A0A1S3Q0I6, A0A1S3NP59, A0A1S3RWN0, A0A1S3NKX0	422	42	17770	4.01038	1	1	1
GOTERM_BP_DIRECT	GO:0007411~axon guidance	5	0.479846	0.0843388	A0A1S3R2A0, A0A1S3MUC5, A0A1S3MR26, A0A1S3NBW8, A0A1S3NKA6	422	70	17770	3.00779	1	1	1
GOTERM_BP_DIRECT	GO:0031054~pre-miRNA processing	2	0.191939	0.091459	A0A1S3NCS5, A0A1S3RFG8	422	4	17770	21.0545	1	1	1
GOTERM_BP_DIRECT	GO:0035767~endothelial cell chemotaxis	2	0.191939	0.091459	A0A1S3R2A0, A0A1S3NBW8	422	4	17770	21.0545	1	1	1
GOTERM_BP_DIRECT	GO:0035622~intrahepatic bile duct development	2	0.191939	0.091459	B5X494	422	4	17770	21.0545	1	1	1
INTERPRO	IPR011009:Protein kinase-like domain	44	4.22265	0.0458096	A0A1S3RUH5, A0A1S3PAW2, A0A1S3SN33, A0A1S3MK26, A0A1S3MAC1, A0A1S3MV80, A0A1S3KUY3, A0A1S3SQN0, B5X172, B5X454, A0A1S3RTB2, B5X1X8, A0A1S3MQP5, A0A1S3MML2, A0A1S3MR14, A0A1S3MMP1, A0A1S3SCK7, A0A1S3P9D7, A0A1S3MKU0, A0A1S3NNC8, A9UJZ9, A0A1S3RIZ8, A0A1S3NC51, A0A1S3PFR0, A0A1S3L0B0, A0A1S3N3J9, A0A1S3KPH6, A0A1S3QA45, A0A1S3KPD3, A0A1S3P5M7, A0A1S3KPI2, A0A1S3LTJ2, A0A1S3N3K5, A0A1S3KPM8, A0A1S3M…	1003	1389	42499	1.34223	1	1	0.999245
INTERPRO	IPR013783:Immunoglobulin-like fold	65	6.238	0.0458473	A0A1S3KY87, A0A1S3RWH2, A0A1S3S2L8, A0A1S3T0V2, A0A1S3NPR6, A0A1S3SM98, A0A1S3RAY0, A0A1S3LNL1, A0A1S3RX54, A0A1S3LCF0, A0A1S3SV71, A0A1S3N350, A0A1S3KYM9, A0A1S3P1X3, A0A1S3NVB0, A0A1S3T5K6, A0A1S3P0E7, A0A1S3MRJ3, A0A1S3SIW2, A0A1S3PG70, B5X8Q0, A0A1S3RWM6, A0A1S3MC81, A0A1S3MUL3, A0A1S3P6R7, A0A1S3T181, A0A1S3LXY9, A0A1S3MML2, A0A1S3M0S7, A0A1S3NVS2, A0A1S3RRS6, A0A1S3NNS4, A0A1S3RLG0, A0A1S3N…	1003	2188	42499	1.25876	1	1	0.999245
INTERPRO	IPR024461:Protein of unknown function DUF1640	2	0.191939	0.0465987	A0A1S3NIQ4, B5DG00	1003	2	42499	42.3719	1	1	0.999245
INTERPRO	IPR024869:FAM20	3	0.287908	0.047594	A0A1S3T6S5, A0A1S3Q5B7, A0A1S3PB01	1003	15	42499	8.47438	1	1	0.999245
INTERPRO	IPR014868:Cadherin prodomain	3	0.287908	0.047594	A0A1S3R3Q6, A0A1S3LCY3, A0A1S3PAS3	1003	15	42499	8.47438	1	1	0.999245
INTERPRO	IPR016201:Plexin-like fold	7	0.671785	0.0497031	A0A1S3MLC1, A0A1S3LIU8, A0A1S3P1X3, A0A1S3RWN1, A0A1S3LIX1, A0A1S3LGH3, A0A1S3NNS4	1003	112	42499	2.64824	1	1	0.999245
INTERPRO	IPR004088:K Homology domain, type 1	6	0.575816	0.0506834	A0A1S3NVD9, A0A1S3RTI5, A0A1S3SD84, A0A1S3SML7, A0A1S3SV49, A0A1S3RIY3	1003	85	42499	2.99096	1	1	0.999245
INTERPRO	IPR004087:K Homology domain	6	0.575816	0.0506834	A0A1S3NVD9, A0A1S3RTI5, A0A1S3SD84, A0A1S3SML7, A0A1S3SV49, A0A1S3RIY3	1003	85	42499	2.99096	1	1	0.999245
INTERPRO	IPR017452:GPCR, rhodopsin-like, 7TM	32	3.07102	0.051632	A0A1S3P6I0, A0A1S3MRK6, A0A1S3LFB1, A0A1S3LR33, A0A1S3L2W3, A0A1S3T2R3, A0A1S3S950, A0A1S3SW63, A0A1S3NP41, A0A1S3LYF5, A0A1S3LYN7, A0A1S3SNA2, A0A1S3RB04, A0A1S3N5G1, A0A1S3LSF3, A0A1S3N9M5, A0A1S3MTJ1, A0A1S3P4F2, A0A1S3Q9S9, A0A1S3SA42, A0A1S3P0F2, A0A1S3Q967, A0A1S3P637, A0A1S3S548, A0A1S3MPP4, A0A1S3RUS4, A0A1S3Q102, A0A1S3NEL4, A0A1S3L2F9, A0A1S3NEP4, A0A1S3SFS7, A0A1S3S3Z0, A0A1S3KLB3, A0A…	1003	963	42499	1.408	1	1	0.999245
INTERPRO	IPR020864:Membrane attack complex component/perforin (MACPF) domain	4	0.383877	0.0561473	A0A1S3L028, A0A1S3PA80, A0A1S3KIH0, A0A1S3LCP1	1003	37	42499	4.58074	1	1	0.999245
INTERPRO	IPR008979:Galactose-binding domain-like	10	0.959693	0.060745	A0A1S3R2A0, A0A1S3MJD4, A0A1S3NM99, A0A1S3MUC5, A0A1S3MBD9, A0A1S3MR26, A0A1S3PMJ7, A0A1S3NBW8, A0A1S3PMI4, A0A1S3NLP3, A0A1S3R4C3	1003	209	42499	2.02736	1	1	0.999245
INTERPRO	IPR001611:Leucine-rich repeat	23	2.20729	0.0626372	A0A1S3Q8H0, A0A1S3MYU7, A0A1S3RTF2, A0A1S3NQL8, A0A1S3P9Q4, A0A1S3KRU3, A0A1S3RUN1, A0A1S3RWR0, A0A1S3T645, A0A1S3LIW3, A0A1S3LGW5, A0A1S3NH42, A0A1S3SET7, A0A1S3QWP4, A0A1S3MML2, A0A1S3REC7, A0A1S3RV46, A0A1S3LWB9, A0A1S3PGE0, A0A1S3ML66, A0A1S3L8L5, A0A1S3MND8, A0A1S3MA42, A0A1S3SFS3, A0A1S3T1B3	1003	654	42499	1.49014	1	1	0.999245
INTERPRO	IPR000372:Leucine-rich repeat-containing N-terminal	7	0.671785	0.063044	A0A1S3RTF2, A0A1S3LGW5, A0A1S3LIW3, A0A1S3L8L5, A0A1S3REC7, A0A1S3RUN1, A0A1S3SET7, A0A1S3SFS3	1003	119	42499	2.49246	1	1	0.999245
INTERPRO	IPR000276:G protein-coupled receptor, rhodopsin-like	31	2.97505	0.0637768	A0A1S3P6I0, A0A1S3MRK6, A0A1S3LFB1, A0A1S3LR33, A0A1S3L2W3, A0A1S3S950, A0A1S3SW63, A0A1S3NP41, A0A1S3LYF5, A0A1S3LYN7, A0A1S3SNA2, A0A1S3RB04, A0A1S3N5G1, A0A1S3LSF3, A0A1S3N9M5, A0A1S3MTJ1, A0A1S3P4F2, A0A1S3Q9S9, A0A1S3SA42, A0A1S3P0F2, A0A1S3Q967, A0A1S3P637, A0A1S3S548, A0A1S3MPP4, A0A1S3RUS4, A0A1S3Q102, A0A1S3NEL4, A0A1S3L2F9, A0A1S3NEP4, A0A1S3SFS7, A0A1S3S3Z0, A0A1S3KLB3, A0A1S3NXM6	1003	947	42499	1.38704	1	1	0.999245
INTERPRO	IPR001073:Complement C1q protein	7	0.671785	0.0651061	A0A1S3SWI6, A0A1S3MNR1, A0A1S3LKU1, A0A1S3Q1K5, A0A1S3RH25, A0A1S3KT51, A0A1S3LZ36, A0A1S3RII4	1003	120	42499	2.47169	1	1	0.999245
INTERPRO	IPR000571:Zinc finger, CCCH-type	8	0.767754	0.065477	A0A1S3P077, A0A1S3SR37, A0A1S3P0I5, A0A1S3NQM2, A0A1S3Q7V6, A0A1S3T4F3, A0A1S3P4S3, A0A1S3RU53, B5X496	1003	150	42499	2.25983	1	1	0.999245
INTERPRO	IPR000152:EGF-type aspartate/asparagine hydroxylation site	12	1.15163	0.0655344	A0A1S3RTF2, A0A1S3P9Q0, A0A1S3RUN1, A0A1S3KJU7, A0A1S3NLP3, A0A1S3KK25, A0A1S3SJE2, A0A1S3SME0, A0A1S3SME2, A0A1S3S283, A0A1S3KK73, A0A1S3S2C2, A0A1S3P9L0, A0A1S3P1H5, A0A1S3SPY5, A0A1S3MM79, A0A1S3Q2Y9, A0A1S3R6W2, A0A1S3NM99, A0A1S3SJD3, A0A1S3S294, A0A1S3SJD4, A0A1S3SJD6, A0A1S3SMD4, A0A1S3S290, A0A1S3SMD7	1003	277	42499	1.83561	1	1	0.999245
INTERPRO	IPR017893:DBB domain	2	0.191939	0.0690781	A0A1S3N7G3, A0A1S3N3W9	1003	3	42499	28.2479	1	1	0.999245
INTERPRO	IPR018098:Ribosomal S24e conserved site	2	0.191939	0.0690781	A0A1S3N6B7, B5DG95, C0H8V9	1003	3	42499	28.2479	1	1	0.999245
INTERPRO	IPR023275:Aquaporin 3	2	0.191939	0.0690781	A0A1S3LN48, A0A1S3PJU0	1003	3	42499	28.2479	1	1	0.999245
INTERPRO	IPR000999:Ribonuclease III domain	2	0.191939	0.0690781	A0A1S3NCS5, A0A1S3RFG8	1003	3	42499	28.2479	1	1	0.999245
INTERPRO	IPR024112:PEX5-related	2	0.191939	0.0690781	A0A1S3T3T9, A0A1S3LVN0	1003	3	42499	28.2479	1	1	0.999245
INTERPRO	IPR001976:Ribosomal protein S24e	2	0.191939	0.0690781	A0A1S3N6B7, B5DG95, C0H8V9	1003	3	42499	28.2479	1	1	0.999245
INTERPRO	IPR022409:PKD/Chitinase domain	3	0.287908	0.0728955	A0A1S3SIW2, A0A1S3SK03, A0A1S3PRV5	1003	19	42499	6.6903	1	1	0.999245
INTERPRO	IPR008598:Drought induced 19/ RING finger protein 114	3	0.287908	0.0797681	A0A1S3P042, B5X9P1, C0H8B1, A0A1S3P047	1003	20	42499	6.35578	1	1	0.999245
INTERPRO	IPR024810:Mab-21 domain	3	0.287908	0.0797681	B5X2Y2, A0A1S3PZX2	1003	20	42499	6.35578	1	1	0.999245
INTERPRO	IPR001478:PDZ domain	16	1.53551	0.0798506	A0A1S3S7M4, B5X616, A0A1S3MJJ9, A0A1S3PZQ1, A0A1S3SLZ9, A0A1S3N8W3, A0A1S3PZY6, A0A1S3T583, A0A1S3R1N3, A0A1S3MNY9, A0A1S3R1M1, A0A1S3P9V1, A0A1S3RL07, A0A1S3T645, A0A1S3N8B7, A0A1S3N8G7, A0A1S3S1Y6, A0A1S3MIV5, A0A1S3MJ75, A0A1S3MJ91, A0A1S3RSA6, A0A1S3N8J2, A0A1S3N9G0	1003	424	42499	1.59894	1	1	0.999245
INTERPRO	IPR003112:Olfactomedin-like	4	0.383877	0.0805493	A0A1S3N8F6, A0A1S3N7V2, A0A1S3T3H3, A0A1S3N7H7, A0A1S3LWG3, A0A1S3LL23, A0A1S3T3G7	1003	43	42499	3.94157	1	1	0.999245
INTERPRO	IPR000980:SH2 domain	11	1.05566	0.0847361	A0A1S3RTI7, C0H993, A0A1S3P8Q4, A0A1S3NBE6, A0A1S3T663, A0A1S3KUY3, A0A1S3T665, A0A1S3NC04, A0A1S3R4A8, A0A1S3KZQ8, A0A1S3NTF8, A0A1S3LTB2, A0A1S3N3J7	1003	257	42499	1.81358	1	1	0.999245
INTERPRO	IPR016250:Tyrosine-protein kinase, non-receptor Fes, subgroup	2	0.191939	0.0910281	A0A1S3LTB2, A0A1S3KUY3	1003	4	42499	21.1859	1	1	0.999245
INTERPRO	IPR027146:Neuropilin-1	2	0.191939	0.0910281	A0A1S3R2A0, A0A1S3NBW8	1003	4	42499	21.1859	1	1	0.999245
INTERPRO	IPR021931:Protein of unknown function DUF3544	2	0.191939	0.0910281	A0A1S3LHV7, A0A1S3MCR9	1003	4	42499	21.1859	1	1	0.999245
INTERPRO	IPR000863:Sulfotransferase domain	5	0.479846	0.0938704	A0A1S3Q5P9, A0A1S3MKH4, A0A1S3N565, A0A1S3SIN4, A0A1S3Q5H5	1003	73	42499	2.90218	1	1	0.999245
INTERPRO	IPR020845:AMP-binding, conserved site	4	0.383877	0.0989411	A0A1S3LMV3, A0A1S3NFZ2, A0A1S3KVJ8, A0A1S3N0B8	1003	47	42499	3.60612	1	1	0.999245

## Sheet: Exp E - Hypoo
Category	Term	Count	%	PValue	Genes	List Total	Pop Hits	Pop Total	Fold Enrichment	Bonferroni	Benjamini	FDR
INTERPRO	IPR020479:Homeodomain, metazoa	6	10.3448	2.52082e-05	A0A1S3QUZ4, A0A1S3RP06	54	277	42499	17.0473	0.00359833	0.00360477	0.00360477
INTERPRO	IPR017970:Homeobox, conserved site	6	10.3448	0.000455467	A0A1S3QUZ4, A0A1S3RP06	54	515	42499	9.16915	0.06307	0.0325659	0.0325659
GOTERM_MF_DIRECT	GO:0000981~RNA polymerase II transcription factor activity, sequence-specific DNA binding	6	10.3448	0.00124652	A0A1S3QUZ4, A0A1S3RP06	39	585	27281	7.17449	0.0439094	0.0448746	0.0448746
INTERPRO	IPR001356:Homeodomain	6	10.3448	0.00134398	A0A1S3QUZ4, A0A1S3RP06	54	656	42499	7.19834	0.174956	0.064063	0.064063
SMART	SM00389:HOX	6	10.3448	0.00161665	A0A1S3QUZ4, A0A1S3RP06	33	639	23457	6.67435	0.0656967	0.0678992	0.0678992
INTERPRO	IPR009057:Homeodomain-like	6	10.3448	0.00289847	A0A1S3QUZ4, A0A1S3RP06	54	783	42499	6.03079	0.339715	0.10362	0.10362
UP_KW_MOLECULAR_FUNCTION	KW-0829~Tyrosine-protein kinase	3	5.17241	0.00861249	A0A1S3MML2, A0A1S3MND8, A0A1S3R1P5, A0A1S3P256	17	131	14791	19.925	0.144181	0.155025	0.155025
SMART	SM00219:TyrKc	3	5.17241	0.0320323	A0A1S3MML2, A0A1S3MND8, A0A1S3R1P5, A0A1S3P256	33	206	23457	10.3517	0.745226	0.672679	0.672679
UP_KW_CELLULAR_COMPONENT	KW-0472~Membrane	19	32.7586	0.0755344	A0A1S3R2E4, B5X5U5, A0A1S3M8Z9, A0A1S3R2E1, A0A1S3P6J0, A0A1S3KN46, A0A1S3MML2, A0A1S3LIP9, A0A1S3R1P5, B5XFR0, A0A1S3P256, A0A1S3LKM1, A0A1S3NX81, A0A1S3N5A8, A0A1S3R3V5, A0A1S3LCT6, B5DGJ3, A0A1S3KJ85, A0A1S3MND8, A0A1S3RKU1, B5X211, A0A1S3S6J8	23	12640	19356	1.26501	0.610337	0.683215	0.683215
INTERPRO	IPR020635:Tyrosine-protein kinase, catalytic domain	3	5.17241	0.0274043	A0A1S3MML2, A0A1S3MND8, A0A1S3R1P5, A0A1S3P256	54	206	42499	11.4614	0.981193	0.783762	0.783762
INTERPRO	IPR008266:Tyrosine-protein kinase, active site	3	5.17241	0.033275	A0A1S3MML2, A0A1S3MND8, A0A1S3R1P5, A0A1S3P256	54	229	42499	10.3103	0.992087	0.793055	0.793055
GOTERM_MF_DIRECT	GO:0003677~DNA binding	7	12.069	0.0514621	A0A1S3QUZ4, A0A1S3MKY5, A0A1S3RP06	39	1954	27281	2.50593	0.850731	0.926318	0.926318
GOTERM_BP_DIRECT	GO:0007169~transmembrane receptor protein tyrosine kinase signaling pathway	2	3.44828	0.0513564	A0A1S3MML2, A0A1S3MND8, A0A1S3P256	18	55	17770	35.899	0.75913	1	1
SMART	SM00225:BTB	3	5.17241	0.0957588	A0A1S3M8Z9, A0A1S3P9J8, A0A1S3KQ13	33	383	23457	5.56777	0.985414	1	1
KEGG_PATHWAY	sasa00982:Drug metabolism - cytochrome P450	2	3.44828	0.0881179	B5X6K0, A0A1S3NX81	27	57	16107	20.9318	0.999607	1	1
KEGG_PATHWAY	sasa05204:Chemical carcinogenesis - DNA adducts	2	3.44828	0.09107	B5X6K0, A0A1S3NX81	27	59	16107	20.2222	0.999701	1	1
KEGG_PATHWAY	sasa00980:Metabolism of xenobiotics by cytochrome P450	2	3.44828	0.0954809	B5X6K0, A0A1S3NX81	27	62	16107	19.2437	0.999803	1	1
INTERPRO	IPR001245:Serine-threonine/tyrosine-protein kinase catalytic domain	3	5.17241	0.0757908	A0A1S3MML2, A0A1S3MND8, A0A1S3R1P5, A0A1S3P256	54	364	42499	6.48642	0.999987	1	1
INTERPRO	IPR000210:BTB/POZ-like	3	5.17241	0.0849146	A0A1S3M8Z9, A0A1S3P9J8, A0A1S3KQ13	54	389	42499	6.06955	0.999997	1	1
INTERPRO	IPR011333:BTB/POZ fold	3	5.17241	0.0947385	A0A1S3M8Z9, A0A1S3P9J8, A0A1S3KQ13	54	415	42499	5.68929	0.999999	1	1

[truncated: 1 more sheets: Exp E - Hyper]
